# Supplementary material for: Age and gender dependent heart rate circadian model development and performance verification on the proarrhythmic drug case study
Source: Theor Biol Med Model. 2013 Feb 9;10:7. doi: 10.1186/1742-4682-10-7 (PMC3598978; doi:10.1186/1742-4682-10-7)
Supplement: Additional file 1 — Electronic Supplement 1. [file 1742-4682-10-7-S1.xlsx]

## Sheet: Arkusz1
												AR coefficients	Normal random numbers		ID
			Minute	Hour	Log RR – model	Log RR and random component	Hour	RR – model	RR and random component			0.00280117	0.0081019	0.0870022	1
			0	0	6.6894	6.68142	0	803.84	797.447			-0.00876131	0.0211415	0.0581813	2
Age	40		1	0.0166667	6.68986	6.61249	0.0166667	804.209	744.337			0.00667914	0.0358839	0.175632	3
Female	0		2	0.0333333	6.69032	6.73211	0.0333333	804.578	838.917			0.00604605	-0.0545665	0.0338094	4
			3	0.05	6.69078	6.70544	0.05	804.946	816.835			-0.00193493	-0.119093	0.0755915	5
			4	0.0666667	6.69123	6.62398	0.0666667	805.313	752.938			-0.00428988	0.00372804	0.0668277	6
			5	0.0833333	6.69169	6.67696	0.0833333	805.679	793.902			0.00914727	-0.157656	-0.036348	7
			6	0.1	6.69214	6.63187	0.1	806.044	758.901			0.0148826	-0.0376753	-0.109239	8
			7	0.116667	6.69259	6.58466	0.116667	806.409	723.906			-0.0060663	-0.0762917	0.0982002	9
			8	0.133333	6.69304	6.6153	0.133333	806.772	746.426			-0.00137243	-0.0911374	-0.125962	10
			9	0.15	6.69349	6.56417	0.15	807.135	709.222			-0.00144498	-0.0054324	0.0545473	11
			10	0.166667	6.69394	6.55543	0.166667	807.496	703.052			-0.00109721	0.0631381	0.158079	12
			11	0.183333	6.69439	6.51512	0.183333	807.857	675.275			-0.010352	-0.057591	0.0304647	13
			12	0.2	6.69483	6.68724	0.2	808.217	802.108			-0.00594091	0.0221815	0.0989629	14
			13	0.216667	6.69527	6.69509	0.216667	808.576	808.426			0.000619362	-0.0106147	0.0537721	15
			14	0.233333	6.69572	6.77372	0.233333	808.934	874.56			0.0136359	-0.0243402	-0.0315462	16
			15	0.25	6.69616	6.73093	0.25	809.29	837.923			-0.0172946	0.138038	0.0147712	17
			16	0.266667	6.6966	6.79634	0.266667	809.646	894.569			0.00171683	0.0135305	-0.043259	18
			17	0.283333	6.69704	6.74174	0.283333	810.001	847.032			-0.000344059	-0.116996	-0.0867436	19
			18	0.3	6.69747	6.66362	0.3	810.355	783.381			0.00705728	-0.0622665	0.0168751	20
			19	0.316667	6.69791	6.77224	0.316667	810.708	873.264			0.00499784	0.0113237	0.0910556	21
			20	0.333333	6.69834	6.64028	0.333333	811.06	765.312			-0.00163214	0.0273945	0.13423	22
			21	0.35	6.69877	6.9136	0.35	811.411	1005.87			0.00373004	0.0695978	0.0542512	23
			22	0.366667	6.69921	6.69814	0.366667	811.761	810.893			0.0032115	0.0366949	-0.00234111	24
			23	0.383333	6.69964	6.70714	0.383333	812.11	818.228			0.00609701	-0.0164263	-0.072007	25
			24	0.4	6.70006	6.85003	0.4	812.458	943.909			0.00588261	0.114486	0.0653459	26
			25	0.416667	6.70049	6.8091	0.416667	812.805	906.052			0.0102127	0.0163323	-0.0469258	27
			26	0.433333	6.70092	6.88528	0.433333	813.15	977.779			0.0025261	0.103246	0.0700849	28
			27	0.45	6.70134	6.7265	0.45	813.495	834.221			-0.00942457	0.140153	-0.109429	29
			28	0.466667	6.70176	6.83604	0.466667	813.839	930.795			-0.00677212	-0.117071	0.000586138	30
			29	0.483333	6.70218	6.86111	0.483333	814.181	954.422			-0.00801674	0.0876871	-0.0950206	31
			30	0.5	6.7026	6.96339	0.5	814.523	1057.22			-0.000742063	0.0736629	0.120275	32
			31	0.516667	6.70302	6.93987	0.516667	814.863	1032.64			-0.0028186	0.0590095	-0.0341991	33
			32	0.533333	6.70344	7.05957	0.533333	815.203	1163.95			0.00351458	0.154102	-0.0319667	34
			33	0.55	6.70385	6.99273	0.55	815.541	1088.69			-0.00437332	0.126377	0.0214424	35
			34	0.566667	6.70426	6.89925	0.566667	815.878	991.531			-0.0037642	-0.154365	0.0163908	36
			35	0.583333	6.70468	6.75061	0.583333	816.214	854.577			0.00240318	0.00238657	-0.0888335	37
			36	0.6	6.70509	6.88439	0.6	816.549	976.905			-0.00383532	0.0149062	-0.152463	38
			37	0.616667	6.70549	6.79543	0.616667	816.882	893.757			0.00940282	0.0736754	0.147944	39
			38	0.633333	6.7059	6.90224	0.633333	817.215	994.498			0.00742526	0.0129729	0.0561798	40
			39	0.65	6.70631	6.99332	0.65	817.546	1089.33			-0.00513043	0.0377216	0.0057553	41
			40	0.666667	6.70671	6.89847	0.666667	817.876	990.76			-0.00101853	-0.0417003	0.0151727	42
			41	0.683333	6.70711	7.02138	0.683333	818.205	1120.33			0.0029553	0.0314729	0.00399398	43
			42	0.7	6.70751	6.97554	0.7	818.533	1070.14			0.00197224	-0.128375	-0.0469258	44
			43	0.716667	6.70791	6.99383	0.716667	818.86	1089.89			-0.00768332	-0.00967217	0.0136896	45
			44	0.733333	6.70831	6.96779	0.733333	819.185	1061.87			0.00561474	-0.0566347	0.0659272	46
			45	0.75	6.70871	7.00983	0.75	819.51	1107.47			-0.008197	0.0378285	0.066656	47
			46	0.766667	6.7091	6.88398	0.766667	819.833	976.507			0.00374371	-0.0405088	-0.0306137	48
			47	0.783333	6.70949	6.92261	0.783333	820.155	1014.96			-0.0011526	-0.17838	-0.0452901	49
			48	0.8	6.70988	6.8448	0.8	820.475	938.988			0.000994172	0.161595	0.050238	50
			49	0.816667	6.71027	6.93	0.816667	820.795	1022.5			0.00455997	-0.0116875	0.161883	51
			50	0.833333	6.71066	7.03015	0.833333	821.113	1130.2			0.00343849	-0.121689	-0.0430914	52
			51	0.85	6.71105	6.86809	0.85	821.43	961.106			-0.0133909	0.133575	0.0550144	53
			52	0.866667	6.71143	6.82781	0.866667	821.745	923.17			0.00199684	0.0840547	0.0430911	54
			53	0.883333	6.71181	6.79162	0.883333	822.06	890.355			0.00523032	-0.13854	-0.0564635	55
			54	0.9	6.71219	6.81326	0.9	822.373	909.83			0.00225962	0.0644285	-0.0370815	56
			55	0.916667	6.71257	6.81784	0.916667	822.685	914.011			0.00217939	-0.106999	0.0132263	57
			56	0.933333	6.71295	6.81373	0.933333	822.995	910.26			-0.0113953	-0.053304	0.0203064	58
			57	0.95	6.71333	6.88371	0.95	823.304	976.238			0.00446626	0.0144273	0.0238059	59
			58	0.966667	6.7137	6.71249	0.966667	823.612	822.619			-0.00237609	0.0257399	0.0447722	60
			59	0.983333	6.71407	6.90059	0.983333	823.919	992.863			-0.0109978	0.026772	-0.156727	61
			60	1	6.71444	6.79416	1	824.224	892.617			0.00160658	0.120839	0.147432	62
			61	1.01667	6.71481	6.68184	1.01667	824.528	797.786			0.00362421	-0.135321	-0.0611755	63
			62	1.03333	6.71518	6.69751	1.03333	824.831	810.388			0.00119776	0.158709	-0.180133	64
			63	1.05	6.71554	6.57229	1.05	825.133	715.005			0.00927473	-0.0151435	0.0372987	65
			64	1.06667	6.71591	6.76621	1.06667	825.433	868.019			0.00605112	-0.00667131	0.0842746	66
			65	1.08333	6.71627	6.78942	1.08333	825.731	888.399			0	0.164974	-0.0353791	67
			66	1.1	6.71663	6.84547	1.1	826.028	939.616			-0.00561254	-0.114458	0.0292493	68
			67	1.11667	6.71699	6.69801	1.11667	826.324	810.793			-0.00236222	-0.0151764	-0.165752	69
			68	1.13333	6.71734	6.53275	1.13333	826.619	687.284			-0.000732982	-0.134778	0.0438504	70
			69	1.15	6.7177	6.73423	1.15	826.912	840.698			0.00727328	0.0357267	-0.0518411	71
			70	1.16667	6.71805	6.70622	1.16667	827.204	817.472			-0.00500557	-0.0933808	0.0721671	72
			71	1.18333	6.7184	6.69695	1.18333	827.494	809.933			0.00538292	0.0637859	0.0601452	73
			72	1.2	6.71875	6.53104	1.2	827.783	686.111			0	-0.0503609	0.0707142	74
			73	1.21667	6.7191	6.79379	1.21667	828.071	892.293			-0.00752049	-0.089643	-0.0272053	75
			74	1.23333	6.71944	6.63618	1.23333	828.357	762.176			0.00511039	-0.188084	0.133555	76
			75	1.25	6.71979	6.83232	1.25	828.642	927.337			0.00067049	-0.029818	-0.142293	77
			76	1.26667	6.72013	6.72782	1.26667	828.925	835.324			0.0113225	0.19648	0.0621745	78
			77	1.28333	6.72047	6.67107	1.28333	829.207	789.239			0.0056197	-0.0438434	0.0646269	79
			78	1.3	6.72081	6.63223	1.3	829.487	759.172			-0.000155604	0.123342	0.0358689	80
			79	1.31667	6.72114	6.74714	1.31667	829.766	851.622			-0.00249022	-0.0880105	-0.0208923	81
			80	1.33333	6.72148	6.67811	1.33333	830.044	794.814			0.00431419	-0.141654	0.0599272	82
			81	1.35	6.72181	6.77293	1.35	830.32	873.866			-0.000150692	-0.0691835	0.00588724	83
			82	1.36667	6.72214	6.54915	1.36667	830.595	698.647			0.0051548	-0.0940975	0.176652	84
			83	1.38333	6.72247	6.71606	1.38333	830.868	825.559			-0.00226778	-0.00761973	0.0404464	85
			84	1.4	6.7228	6.56433	1.4	831.139	709.335			0.0019434	0.131592	-0.0202208	86
			85	1.41667	6.72312	6.79388	1.41667	831.41	892.371			-0.00849751	-0.011799	0.0219983	87
			86	1.43333	6.72345	6.8895	1.43333	831.678	981.907			-0.00094435	-0.0621221	-0.0165549	88
			87	1.45	6.72377	6.72974	1.45	831.945	836.928			0.00105539	-0.077669	-0.159609	89
			88	1.46667	6.72409	6.70119	1.46667	832.211	813.374			0.00530086	0.00123316	-0.136868	90
			89	1.48333	6.7244	6.69894	1.48333	832.475	811.541			-0.0167066	-0.0535274	0.00396883	91
			90	1.5	6.72472	6.71642	1.5	832.738	825.854			0.0031663	0.0100791	0.056607	92
			91	1.51667	6.72503	6.79257	1.51667	832.999	891.204			0.00993055	-0.0807208	0.155337	93
			92	1.53333	6.72534	6.76496	1.53333	833.258	866.933			0	-0.0944936	-0.0576981	94
			93	1.55	6.72565	6.93379	1.55	833.516	1026.37			0.000324372	0.0948423	-0.0522071	95
			94	1.56667	6.72596	6.79444	1.56667	833.773	892.867			-0.00653696	-0.0127103	-0.113726	96
			95	1.58333	6.72627	6.75671	1.58333	834.028	859.809			0.00195304	-0.125723	0.0221857	97
			96	1.6	6.72657	6.60785	1.6	834.281	740.886			0.00654468	-0.0552722	-0.0183154	98
			97	1.61667	6.72687	6.82497	1.61667	834.533	920.547			0.0099201	0.080292	-0.0484417	99
			98	1.63333	6.72717	6.81072	1.63333	834.783	907.524			-0.0111516	-0.00553529	-0.00529787	100
			99	1.65	6.72747	6.85893	1.65	835.031	952.349			0.00078851	-0.0966076	0.108059	101
			100	1.66667	6.72777	6.89993	1.66667	835.278	992.205			-0.00566317	0.102515	0.121454	102
			101	1.68333	6.72806	6.78207	1.68333	835.524	881.892			-0.00237061	-0.00555318	0.0647401	103
			102	1.7	6.72835	6.9262	1.7	835.768	1018.62			0.00127706	-0.113957	-0.0849938	104
			103	1.71667	6.72864	6.84412	1.71667	836.01	938.345			-0.00228146	0.0900338	0.077542	105
			104	1.73333	6.72893	6.77285	1.73333	836.25	873.796			0.00733372	0.0745513	0.0530829	106
			105	1.75	6.72921	6.92017	1.75	836.489	1012.49			-0.00874182	0.0533704	0.0856919	107
			106	1.76667	6.7295	6.86249	1.76667	836.727	955.744			0.000480994	0.0899923	0.00686774	108
			107	1.78333	6.72978	6.8697	1.78333	836.962	962.658			0.00430564	-0.00589272	0.0415204	109
			108	1.8	6.73006	6.77534	1.8	837.197	875.976			-0.00341836	0.145446	-0.217227	110
			109	1.81667	6.73034	6.7255	1.81667	837.429	833.386			-0.0110643	0.0847439	-0.118444	111
			110	1.83333	6.73061	6.67317	1.83333	837.66	790.897			-0.00741839	-0.0263889	-0.0175598	112
			111	1.85	6.73089	6.58468	1.85	837.889	723.918			0.00960486	-0.132697	0.0655505	113
			112	1.86667	6.73116	6.66624	1.86667	838.116	785.441			0.0123748	0.0329289	-0.0507864	114
			113	1.88333	6.73143	6.70743	1.88333	838.342	818.467			-0.00778139	-0.055479	-0.0549471	115
			114	1.9	6.73169	6.69173	1.9	838.566	805.713			0.0160773	-0.0526703	0.106866	116
			115	1.91667	6.73196	6.85421	1.91667	838.789	947.863			-0.00264468	0.0220806	0.00331071	117
			116	1.93333	6.73222	6.80021	1.93333	839.01	898.04			0.00703651	-0.136939	0.0423934	118
			117	1.95	6.73248	6.79044	1.95	839.229	889.307			-0.0114053	0.024922	-0.0136466	119
			118	1.96667	6.73274	6.78144	1.96667	839.446	881.339			-0.000620159	0.0188223	-0.0978785	120
			119	1.98333	6.733	6.70228	1.98333	839.662	814.261			0.0099539	0.0917762	-0.125312	121
			120	2	6.73325	6.71432	2	839.876	824.121			-0.00236898	0.0546663	0.061635	122
			121	2.01667	6.73351	6.60395	2.01667	840.088	738.005			0.00264323	0.0379064	-0.186569	123
			122	2.03333	6.73376	6.65341	2.03333	840.299	775.424			0.00674479	-0.132773	-1.32275e-06	124
			123	2.05	6.73401	6.70489	2.05	840.508	816.387			-0.00101315	-0.0504308	-0.0530906	125
			124	2.06667	6.73425	6.8033	2.06667	840.715	900.818			0.00538012	-0.00360024	-0.0771714	126
			125	2.08333	6.7345	6.76348	2.08333	840.92	865.652			0.00689123	-0.000277414	0.0623546	127
			126	2.1	6.73474	6.7376	2.1	841.124	843.535			-0.00264956	0.0114752	0.093694	128
			127	2.11667	6.73498	6.86945	2.11667	841.326	962.421			0.0011802	-0.0937038	-0.0633983	129
			128	2.13333	6.73522	6.64242	2.13333	841.526	766.949			0.000230958	-0.163622	-0.02404	130
			129	2.15	6.73545	6.791	2.15	841.724	889.806			-0.00505508	-0.0289221	-0.00527341	131
			130	2.16667	6.73569	6.84042	2.16667	841.921	934.886			0.010759	0.0365901	0.0149265	132
			131	2.18333	6.73592	6.86926	2.18333	842.116	962.235			-0.00461985	-0.0351113	-0.0485109	133
			132	2.2	6.73615	6.84851	2.2	842.309	942.476			0.00727198	-0.0556222	0.135655	134
			133	2.21667	6.73637	6.85313	2.21667	842.501	946.84			9.5587e-05	-0.19507	-0.136986	135
			134	2.23333	6.7366	6.95335	2.23333	842.69	1046.65			0.0027646	-0.0845975	-0.0863678	136
			135	2.25	6.73682	6.83642	2.25	842.878	931.151			0.00416696	-0.0425346	-0.128468	137
			136	2.26667	6.73704	6.67493	2.26667	843.064	792.291			0.00567763	0.1194	0.0978466	138
			137	2.28333	6.73726	6.85712	2.28333	843.248	950.628			-0.00315537	0.0659027	0.0418652	139
			138	2.3	6.73748	6.91933	2.3	843.431	1011.65			0.0027224	0.0271638	-0.0312757	140
			139	2.31667	6.73769	6.73254	2.31667	843.611	839.277			0.00280599	-0.0513739	0.0431852	141
			140	2.33333	6.7379	6.76259	2.33333	843.79	864.879			0.00095428	0.128402	0.0187584	142
			141	2.35	6.73811	6.65026	2.35	843.967	772.986			-0.00501492	0.0600942	-0.169839	143
			142	2.36667	6.73832	6.93632	2.36667	844.143	1028.97			0.000636398	-0.0592505	-0.206505	144
			143	2.38333	6.73853	6.84331	2.38333	844.316	937.585			0.00426449	0.0460673	-0.0887486	145
			144	2.4	6.73873	6.89688	2.4	844.488	989.188			0.00284095	-0.185773	-0.142926	146
			145	2.41667	6.73893	6.9393	2.41667	844.657	1032.05			-0.00555731	-0.0874663	0.0085958	147
			146	2.43333	6.73913	6.96218	2.43333	844.825	1055.94			-0.0050244	-0.028976	-0.0396204	148
			147	2.45	6.73933	6.87195	2.45	844.991	964.832			-0.00140529	0.0968501	-0.0802688	149
			148	2.46667	6.73952	6.93779	2.46667	845.156	1030.5			0.0138599	-0.0782116	-0.0448717	150
			149	2.48333	6.73971	6.75451	2.48333	845.318	857.916			0.00474526	0.0164572	0.0425209	151
			150	2.5	6.7399	6.88723	2.5	845.479	979.685			-0.00649995	0.022227	-0.0332412	152
			151	2.51667	6.74009	6.81081	2.51667	845.637	907.605			0.00108647	-0.164628	-0.0566745	153
			152	2.53333	6.74028	6.92118	2.53333	845.794	1013.51			0.0077177	-0.0614083	-0.062861	154
			153	2.55	6.74046	6.93522	2.55	845.949	1027.85			0.011688	-0.0109349	-0.0365286	155
			154	2.56667	6.74064	6.67687	2.56667	846.102	793.833			-0.000259204	-0.190534	0.178989	156
			155	2.58333	6.74082	6.73895	2.58333	846.254	844.673			0.0032556	0.0529662	0.0153362	157
			156	2.6	6.741	6.79919	2.6	846.403	897.124			-0.00944798	0.068779	0.08828	158
			157	2.61667	6.74117	6.82022	2.61667	846.551	916.19			0.0110398	0.151667	0.0790957	159
			158	2.63333	6.74134	6.93921	2.63333	846.696	1031.95			0.00185542	-0.068057	0.0145894	160
			159	2.65	6.74151	6.75767	2.65	846.84	860.633			0.0144924	0.0839025	-0.00424767	161
			160	2.66667	6.74168	6.66497	2.66667	846.982	784.441			0.00835988	-0.0668599	-0.100707	162
			161	2.68333	6.74184	6.66946	2.68333	847.122	787.967			-0.00280503	0.00688629	0.0703469	163
			162	2.7	6.74201	6.63386	2.7	847.26	760.414			-0.000242674	0.0518873	-0.102629	164
			163	2.71667	6.74217	6.74544	2.71667	847.396	850.174			0.00718293	-0.0389139	-0.0839323	165
			164	2.73333	6.74233	6.69779	2.73333	847.531	810.614			0.0102269	0.0072894	-0.0883095	166
			165	2.75	6.74248	6.79263	2.75	847.663	891.255			0.00447062	-0.0809278	0.102751	167
			166	2.76667	6.74264	6.74943	2.76667	847.793	853.576			0.00619532	-0.0123193	-0.0809361	168
			167	2.78333	6.74279	6.77187	2.78333	847.922	872.945			0.00752286	0.0334558	-0.0317664	169
			168	2.8	6.74294	6.75123	2.8	848.049	855.109			0.0149507	0.0477299	-0.0501752	170
			169	2.81667	6.74309	6.77292	2.81667	848.173	873.864			0.0130818	-0.0072757	-0.0407206	171
			170	2.83333	6.74323	6.88374	2.83333	848.296	976.267			0.021073	0.0963946	-0.0333113	172
			171	2.85	6.74337	6.87601	2.85	848.417	968.756			0.0286116	0.164542	-0.0828183	173
			172	2.86667	6.74351	6.75811	2.86667	848.536	861.017			0.0320351	0.0614458	0.191847	174
			173	2.88333	6.74365	6.63604	2.88333	848.653	762.068			0.0390449	-0.212458	0.11072	175
			174	2.9	6.74379	6.70687	2.9	848.768	818.004			0.0475454	0.0590888	0.079925	176
			175	2.91667	6.74392	6.78545	2.91667	848.881	884.882			0.0745125	-0.202687	-0.1187	177
			176	2.93333	6.74405	6.72231	2.93333	848.993	830.734			0.0984051	-0.046092	-0.0425566	178
			177	2.95	6.74418	6.48981	2.95	849.102	658.397			0.148103	0.10569	0.00332707	179
			178	2.96667	6.74431	6.66682	2.96667	849.209	785.889			0.277716	-0.0697051	0.0468768	180
			179	2.98333	6.74443	6.90377	2.98333	849.315	996.023				0.167025	0.0143853	181
			180	3	6.74455	6.71827	3	849.418	827.388				0.164592	0.174175	182
			181	3.01667	6.74467	6.71655	3.01667	849.52	825.966				0.101177	0.162108	183
			182	3.03333	6.74479	6.66556	3.03333	849.619	784.906				-0.0347084	0.0419503	184
			183	3.05	6.7449	6.64055	3.05	849.717	765.514				-0.0887025	-0.0385355	185
			184	3.06667	6.74502	6.79174	3.06667	849.812	890.462				0.169073	0.190029	186
			185	3.08333	6.74513	6.67565	3.08333	849.906	792.861				-0.0025652	0.0732783	187
			186	3.1	6.74523	6.57632	3.1	849.998	717.896				-0.00067525	0.0594597	188
			187	3.11667	6.74534	6.82802	3.11667	850.088	923.364				-0.0815009	-0.0109048	189
			188	3.13333	6.74544	6.68828	3.13333	850.175	802.941				-0.0141127	0.0132577	190
			189	3.15	6.74554	6.79568	3.15	850.261	893.978				0.159296	0.185581	191
			190	3.16667	6.74564	6.80371	3.16667	850.345	901.182				-0.0418791	0.02259	192
			191	3.18333	6.74574	6.89774	3.18333	850.427	990.037				0.150457	0.191498	193
			192	3.2	6.74583	6.68978	3.2	850.506	804.144				-0.0631812	0.0274978	194
			193	3.21667	6.74592	6.89851	3.21667	850.584	990.798				-0.0213019	0.0541232	195
			194	3.23333	6.74601	6.61194	3.23333	850.66	743.923				0.0381617	0.0881203	196
			195	3.25	6.7461	6.77762	3.25	850.734	877.973				0.0112834	0.074007	197
			196	3.26667	6.74618	6.72241	3.26667	850.806	830.818				0.0539316	0.108844	198
			197	3.28333	6.74627	6.65778	3.28333	850.876	778.821				-0.0232409	0.0459903	199
			198	3.3	6.74635	6.80138	3.3	850.944	899.088				-0.107814	-0.0418919	200
			199	3.31667	6.74642	6.79504	3.31667	851.01	893.408				0.022463	0.0578138	201
			200	3.33333	6.7465	6.74777	3.33333	851.074	852.158				-0.0589971	-0.0153924	202
			201	3.35	6.74657	6.84395	3.35	851.136	938.188				0.00137338	0.0153261	203
			202	3.36667	6.74664	6.61234	3.36667	851.196	744.221				0.0441257	0.0660208	204
			203	3.38333	6.74671	6.63614	3.38333	851.254	762.15				-0.00663909	0.0388125	205
			204	3.4	6.74678	6.77697	3.4	851.31	877.409				0.093869	0.135735	206
			205	3.41667	6.74684	6.87055	3.41667	851.363	963.48				0.129695	0.187736	207
			206	3.43333	6.7469	6.62828	3.43333	851.415	756.18				-0.0426064	0.0439282	208
			207	3.45	6.74696	6.72997	3.45	851.465	837.121				-0.180289	-0.115085	209
			208	3.46667	6.74702	6.7318	3.46667	851.513	838.658				0.0278762	0.0475525	210
			209	3.48333	6.74707	6.65705	3.48333	851.559	778.252				-0.0540619	-0.031267	211
			210	3.5	6.74712	6.81686	3.5	851.603	913.112				0.00735385	0.0149793	212
			211	3.51667	6.74717	6.57454	3.51667	851.645	716.618				-0.159301	-0.134059	213
			212	3.53333	6.74722	6.7871	3.53333	851.685	886.34				0.164874	0.142987	214
			213	3.55	6.74726	6.74935	3.55	851.723	853.506				0.0410077	0.069251	215
			214	3.56667	6.7473	6.85868	3.56667	851.759	952.113				-0.00280108	0.0418288	216
			215	3.58333	6.74734	6.90868	3.58333	851.792	1000.93				0.105273	0.147479	217
			216	3.6	6.74738	6.89482	3.6	851.824	987.143				0.0579368	0.116649	218
			217	3.61667	6.74742	6.65289	3.61667	851.854	775.018				0.152097	0.227484	219
			218	3.63333	6.74745	6.75449	3.63333	851.882	857.898				-0.0557884	0.0459095	220
			219	3.65	6.74748	6.68752	3.65	851.908	802.333				0.0453597	0.123259	221
			220	3.66667	6.74751	6.6265	3.66667	851.931	754.835				-0.0712334	0.0108293	222
			221	3.68333	6.74753	6.74793	3.68333	851.953	852.294				-0.11501	-0.0369967	223
			222	3.7	6.74755	6.66118	3.7	851.973	781.474				0.12909	0.162803	224
			223	3.71667	6.74758	6.61205	3.71667	851.991	744.007				0.0433298	0.114627	225
			224	3.73333	6.74759	6.73736	3.73333	852.006	843.33				0.0435811	0.114805	226
			225	3.75	6.74761	6.80115	3.75	852.02	898.881				-0.0759282	0.0161687	227
			226	3.76667	6.74762	6.60632	3.76667	852.032	739.757				0.0684939	0.127433	228
			227	3.78333	6.74763	6.70207	3.78333	852.041	814.09				-0.0559462	0.014746	229
			228	3.8	6.74764	6.61654	3.8	852.049	747.358				-0.00250442	0.0501743	230
			229	3.81667	6.74765	6.75726	3.81667	852.054	860.282				-0.0626025	-0.00592188	231
			230	3.83333	6.74765	6.68542	3.83333	852.058	800.648				0.144848	0.183384	232
			231	3.85	6.74766	6.67221	3.85	852.059	790.141				0.0808269	0.16297	233
			232	3.86667	6.74766	6.81463	3.86667	852.059	911.075				-0.162582	-0.0620907	234
			233	3.88333	6.74765	6.7775	3.88333	852.056	877.874				0.0366453	0.0847626	235
			234	3.9	6.74765	6.73798	3.9	852.052	843.856				-0.000218105	0.0565857	236
			235	3.91667	6.74764	6.82133	3.91667	852.045	917.203				0.0888707	0.136579	237
			236	3.93333	6.74763	6.74933	3.93333	852.037	853.487				0.0601128	0.142701	238
			237	3.95	6.74762	6.99373	3.95	852.026	1089.77				-0.105551	-0.00332884	239
			238	3.96667	6.7476	6.89041	3.96667	852.014	982.804				-0.00381577	0.059952	240
			239	3.98333	6.74759	6.87851	3.98333	851.999	971.181				-0.0414368	0.0216584	241
			240	4	6.74757	7.03566	4	851.982	1136.45				0.0785009	0.127986	242
			241	4.01667	6.74754	6.854	4.01667	851.964	947.667				0.025036	0.101939	243
			242	4.03333	6.74752	6.9674	4.03333	851.943	1061.46				-0.156317	-0.0820688	244
			243	4.05	6.74749	6.80835	4.05	851.92	905.372				0.00418336	0.0289194	245
			244	4.06667	6.74746	6.72043	4.06667	851.895	829.171				-0.0468938	-0.00844169	246
			245	4.08333	6.74743	6.76069	4.08333	851.869	863.235				-0.0501804	-0.0192667	247
			246	4.1	6.7474	6.7113	4.1	851.84	821.64				0.107454	0.116733	248
			247	4.11667	6.74736	6.89073	4.11667	851.809	983.123				-0.0969563	-0.0451019	249
			248	4.13333	6.74732	6.68133	4.13333	851.776	797.381				0.0440147	0.0620568	250
			249	4.15	6.74728	6.6579	4.15	851.741	778.912				0.0230548	0.057565	251
			250	4.16667	6.74724	6.72154	4.16667	851.705	830.094				-0.0959366	-0.0691711	252
			251	4.18333	6.74719	6.57654	4.18333	851.666	718.048				0.0623646	0.0624304	253
			252	4.2	6.74715	6.62355	4.2	851.625	752.61				0.12811	0.15646	254
			253	4.21667	6.7471	6.80178	4.21667	851.582	899.446				0.112857	0.172141	255
			254	4.23333	6.74704	6.89174	4.23333	851.537	984.109				0.0387912	0.128239	256
			255	4.25	6.74699	6.61904	4.25	851.49	749.223				0.169808	0.26094	257
			256	4.26667	6.74693	6.83676	4.26667	851.441	931.462				-0.0791641	0.0688697	258
			257	4.28333	6.74687	6.63753	4.28333	851.39	763.205				-0.0629075	0.0405299	259
			258	4.3	6.74681	6.77087	4.3	851.338	872.068				0.0981454	0.176568	260
			259	4.31667	6.74674	6.81273	4.31667	851.283	909.348				-0.0662873	0.0385683	261
			260	4.33333	6.74668	6.74056	4.33333	851.226	846.033				-0.0583271	0.0233181	262
			261	4.35	6.74661	6.63769	4.35	851.167	763.33				0.0271159	0.101825	263
			262	4.36667	6.74654	6.84184	4.36667	851.106	936.212				-0.0973287	-0.0182275	264
			263	4.38333	6.74646	6.75327	4.38333	851.043	856.853				0.0435478	0.0815593	265
			264	4.4	6.74639	6.8399	4.4	850.978	934.394				-0.0692452	-0.00475	266
			265	4.41667	6.74631	6.94555	4.41667	850.911	1038.52				0.0490597	0.0810186	267
			266	4.43333	6.74623	6.68869	4.43333	850.842	803.273				-0.0424558	0.0108058	268
			267	4.45	6.74614	6.82756	4.45	850.771	922.938				0.0102939	0.0473137	269
			268	4.46667	6.74606	6.78139	4.46667	850.699	881.297				-0.0916958	-0.054144	270
			269	4.48333	6.74597	6.59201	4.48333	850.624	729.245				0.0348807	0.0568928	271
			270	4.5	6.74588	6.79625	4.5	850.547	894.488				-0.0625748	-0.033831	272
			271	4.51667	6.74579	6.6926	4.51667	850.468	806.414				0.00876541	0.0280149	273
			272	4.53333	6.74569	6.87416	4.53333	850.387	966.963				-0.0735805	-0.0466834	274
			273	4.55	6.74559	6.79566	4.55	850.304	893.957				0.0121626	0.026761	275
			274	4.56667	6.74549	6.88112	4.56667	850.22	973.72				0.0351806	0.0374909	276
			275	4.58333	6.74539	6.73659	4.58333	850.133	842.682				0.0336053	0.0535329	277
			276	4.6	6.74529	6.64264	4.6	850.044	767.117				-0.00986167	0.0190295	278
			277	4.61667	6.74518	6.7024	4.61667	849.954	814.36				-0.0609606	-0.0237002	279
			278	4.63333	6.74507	6.55316	4.63333	849.861	701.46				-0.0440493	-0.0401137	280
			279	4.65	6.74496	6.66096	4.65	849.766	781.301				-0.103605	-0.103492	281
			280	4.66667	6.74485	6.65475	4.66667	849.67	776.468				-0.109861	-0.11816	282
			281	4.68333	6.74473	6.64586	4.68333	849.571	769.595				-0.0431402	-0.0874433	283
			282	4.7	6.74461	6.48519	4.7	849.471	655.361				-0.0917304	-0.137952	284
			283	4.71667	6.74449	6.55592	4.71667	849.368	703.399				0.0303024	-0.0280934	285
			284	4.73333	6.74437	6.60771	4.73333	849.264	740.786				0.069182	0.0244954	286
			285	4.75	6.74424	6.57145	4.75	849.158	714.407				0.0468387	0.0295432	287
			286	4.76667	6.74412	6.59418	4.76667	849.049	730.827				-0.0365048	-0.0568719	288
			287	4.78333	6.74399	6.51384	4.78333	848.939	674.414				0.00376602	-0.00615179	289
			288	4.8	6.74386	6.53384	4.8	848.827	688.034				-0.212225	-0.225154	290
			289	4.81667	6.74372	6.7531	4.81667	848.713	856.708				0.0642301	-0.00872963	291
			290	4.83333	6.74358	6.76782	4.83333	848.597	869.413				-0.0391973	-0.0811143	292
			291	4.85	6.74344	6.69017	4.85	848.479	804.46				0.0215559	-0.0202177	293
			292	4.86667	6.7433	6.49955	4.86667	848.359	664.842				0.0113715	-0.0259035	294
			293	4.88333	6.74316	6.66414	4.88333	848.237	783.786				-0.00465264	-0.0407358	295
			294	4.9	6.74301	6.72393	4.9	848.113	832.08				-0.0957911	-0.1255	296
			295	4.91667	6.74287	6.82395	4.91667	847.988	919.608				-0.127004	-0.183788	297
			296	4.93333	6.74272	6.63975	4.93333	847.86	764.902				-0.0798915	-0.16456	298
			297	4.95	6.74256	6.8344	4.95	847.73	929.271				0.0731446	-0.0255335	299
			298	4.96667	6.74241	6.60556	4.96667	847.599	739.195				-0.0935776	-0.15454	300
			299	4.98333	6.74225	6.68908	4.98333	847.466	803.584				0.0316265	-0.0542455	301
			300	5	6.74209	6.79549	5	847.33	893.811				0.0436602	-0.0327889	302
			301	5.01667	6.74193	6.75762	5.01667	847.193	860.587				-0.129998	-0.186619	303
			302	5.03333	6.74176	6.7467	5.03333	847.054	851.243				-0.0944282	-0.191827	304
			303	5.05	6.7416	6.61266	5.05	846.913	744.458				-0.0771083	-0.183166	305
			304	5.06667	6.74143	6.74991	5.06667	846.771	853.986				-0.0371723	-0.16644	306
			305	5.08333	6.74126	6.7685	5.08333	846.626	870.006				0.0408292	-0.081255	307
			306	5.1	6.74109	6.76589	5.1	846.479	867.739				-0.0243133	-0.123134	308
			307	5.11667	6.74091	6.68981	5.11667	846.331	804.17				0.0126688	-0.098275	309
			308	5.13333	6.74073	6.75573	5.13333	846.181	858.964				-0.060848	-0.163417	310
			309	5.15	6.74055	6.68031	5.15	846.028	796.567				-0.052792	-0.168313	311
			310	5.16667	6.74037	6.88469	5.16667	845.874	977.197				0.0570964	-0.0570195	312
			311	5.18333	6.74019	6.83111	5.18333	845.718	926.222				0.0941156	0.00593872	313
			312	5.2	6.74	6.6894	5.2	845.561	803.836				0.00532578	-0.0580516	314
			313	5.21667	6.73981	6.60299	5.21667	845.401	737.294				0.23032	0.173647	315
			314	5.23333	6.73962	6.64535	5.23333	845.24	769.203				0.0390663	0.0432997	316
			315	5.25	6.73943	6.689	5.25	845.076	803.517				-0.233533	-0.229162	317
			316	5.26667	6.73923	6.75113	5.26667	844.911	855.022				0.128403	0.0575511	318
			317	5.28333	6.73903	6.4853	5.28333	844.744	655.436				-0.0277204	-0.0609319	319
			318	5.3	6.73883	6.74022	5.3	844.575	845.747				0.0383382	0.00238199	320
			319	5.31667	6.73863	6.77713	5.31667	844.405	877.544				-0.0617694	-0.079838	321
			320	5.33333	6.73843	6.76483	5.33333	844.232	866.817				-0.0708081	-0.106459	322
			321	5.35	6.73822	6.75431	5.35	844.058	857.752				-0.0698606	-0.122963	323
			322	5.36667	6.73801	6.72069	5.36667	843.882	829.387				0.153175	0.0845546	324
			323	5.38333	6.7378	6.80102	5.38333	843.704	898.764				0.0253736	0.000534815	325
			324	5.4	6.73759	6.64705	5.4	843.524	770.509				0.106358	0.0733256	326
			325	5.41667	6.73737	6.64141	5.41667	843.342	766.175				0.00145055	-0.0145514	327
			326	5.43333	6.73716	6.72786	5.43333	843.159	835.355				-0.052498	-0.0557482	328
			327	5.45	6.73694	6.73966	5.45	842.974	845.276				0.0282493	0.0089675	329
			328	5.46667	6.73671	6.6637	5.46667	842.787	783.443				0.102356	0.0921523	330
			329	5.48333	6.73649	6.66771	5.48333	842.598	786.594				0.00740756	0.0116247	331
			330	5.5	6.73626	6.51941	5.5	842.408	678.18				-0.00716739	0.00517733	332
			331	5.51667	6.73604	6.64426	5.51667	842.216	768.359				-0.101079	-0.09821	333
			332	5.53333	6.73581	6.78217	5.53333	842.022	881.979				0.0138384	-0.00671907	334
			333	5.55	6.73557	6.65655	5.55	841.826	777.86				-0.0238458	-0.0411391	335
			334	5.56667	6.73534	6.66714	5.56667	841.628	786.146				-0.0221937	-0.0380266	336
			335	5.58333	6.7351	6.68512	5.58333	841.429	800.41				-0.189932	-0.217659	337
			336	5.6	6.73486	6.67433	5.6	841.228	791.814				-0.366134	-0.453839	338
			337	5.61667	6.73462	6.75261	5.61667	841.025	856.287				-0.0402505	-0.219163	339
			338	5.63333	6.73438	6.58011	5.63333	840.821	720.619				-0.0484362	-0.191163	340
			339	5.65	6.73413	6.60523	5.65	840.614	738.953				0.0309576	-0.124709	341
			340	5.66667	6.73389	6.72888	5.66667	840.406	836.209				-0.0603406	-0.202647	342
			341	5.68333	6.73364	6.51419	5.68333	840.197	674.647				0.0051933	-0.139865	343
			342	5.7	6.73338	6.75294	5.7	839.985	856.575				-0.14377	-0.286135	344
			343	5.71667	6.73313	6.72774	5.71667	839.772	835.257				-0.0263277	-0.192506	345
			344	5.73333	6.73287	6.74398	5.73333	839.557	848.936				-0.0465015	-0.213704	346
			345	5.75	6.73262	6.74554	5.75	839.341	850.26				-0.0623409	-0.240549	347
			346	5.76667	6.73236	6.74386	5.76667	839.123	848.833				-0.0164875	-0.195538	348
			347	5.78333	6.73209	6.69213	5.78333	838.903	806.039				0.00141374	-0.175331	349
			348	5.8	6.73183	6.73259	5.8	838.681	839.315				0.0976519	-0.0779753	350
			349	5.81667	6.73156	6.61642	5.81667	838.458	747.266				0.0447752	-0.0844016	351
			350	5.83333	6.7313	6.60641	5.83333	838.233	739.823				0.155743	0.0404628	352
			351	5.85	6.73103	6.5994	5.85	838.006	734.654				-0.127858	-0.209676	353
			352	5.86667	6.73075	6.67894	5.86667	837.778	795.475				-0.0482329	-0.166138	354
			353	5.88333	6.73048	6.65789	5.88333	837.548	778.902				0.0913402	-0.0435059	355
			354	5.9	6.7302	6.68921	5.9	837.316	803.685				0.00529436	-0.0768568	356
			355	5.91667	6.72992	6.74433	5.91667	837.083	849.231				0.0137246	-0.0879904	357
			356	5.93333	6.72964	6.68398	5.93333	836.848	799.491				-0.00566273	-0.0994846	358
			357	5.95	6.72936	6.50153	5.95	836.612	666.159				-0.150519	-0.234555	359
			358	5.96667	6.72908	6.7219	5.96667	836.374	830.396				0.0244693	-0.102432	360
			359	5.98333	6.72879	6.7131	5.98333	836.134	823.118				-0.047035	-0.154506	361
			360	6	6.7285	6.72731	6	835.892	834.898				-0.0368338	-0.15327	362
			361	6.01667	6.72821	6.63121	6.01667	835.65	758.403				0.00486091	-0.12683	363
			362	6.03333	6.72792	6.71122	6.03333	835.405	821.572				0.0354346	-0.0876675	364
			363	6.05	6.72762	6.71874	6.05	835.159	827.777				-7.73649e-05	-0.118223	365
			364	6.06667	6.72733	6.73512	6.06667	834.911	841.443				0.0780935	-0.0368324	366
			365	6.08333	6.72703	6.64611	6.08333	834.662	769.783				-0.109389	-0.189478	367
			366	6.1	6.72673	6.68228	6.1	834.411	798.139				-0.094694	-0.219518	368
			367	6.11667	6.72642	6.62399	6.11667	834.158	752.94				0.0295953	-0.11808	369
			368	6.13333	6.72612	6.65247	6.13333	833.904	774.694				-0.134051	-0.258506	370
			369	6.15	6.72581	6.65142	6.15	833.648	773.884				-0.0578057	-0.215198	371
			370	6.16667	6.7255	6.73611	6.16667	833.391	842.279				0.0375297	-0.116947	372
			371	6.18333	6.72519	6.74605	6.18333	833.133	850.694				-0.071696	-0.205693	373
			372	6.2	6.72488	6.68834	6.2	832.872	802.992				-0.170013	-0.327555	374
			373	6.21667	6.72457	6.94854	6.21667	832.61	1041.62				0.068434	-0.119696	375
			374	6.23333	6.72425	6.82675	6.23333	832.347	922.191				-0.139651	-0.299063	376
			375	6.25	6.72393	6.90884	6.25	832.082	1001.08				0.110169	-0.0833764	377
			376	6.26667	6.72361	6.80178	6.26667	831.816	899.447				0.0666421	-0.0897265	378
			377	6.28333	6.72329	6.75749	6.28333	831.548	860.482				0.0435495	-0.0800651	379
			378	6.3	6.72297	6.74593	6.3	831.279	850.589				-0.0981678	-0.206422	380
			379	6.31667	6.72264	6.88916	6.31667	831.008	981.573				-0.0374043	-0.17441	381
			380	6.33333	6.72231	6.90219	6.33333	830.735	994.452				0.00377404	-0.145418	382
			381	6.35	6.72198	6.8002	6.35	830.462	898.025				0.0783946	-0.0622873	383
			382	6.36667	6.72165	6.767	6.36667	830.186	868.701				-0.01721	-0.131054	384
			383	6.38333	6.72132	6.88454	6.38333	829.91	977.054				0.00311827	-0.127396	385
			384	6.4	6.72098	6.68594	6.4	829.631	801.067				-0.0817841	-0.20456	386
			385	6.41667	6.72064	6.9388	6.41667	829.352	1031.53				0.0178539	-0.125347	387
			386	6.43333	6.72031	6.77416	6.43333	829.07	874.944				-0.0354499	-0.171391	388
			387	6.45	6.71996	6.83154	6.45	828.788	926.615				-0.166044	-0.314059	389
			388	6.46667	6.71962	6.818	6.46667	828.504	914.157				0.14479	-0.0358839	390
			389	6.48333	6.71928	6.7414	6.48333	828.218	846.746				0.0928514	-0.032445	391
			390	6.5	6.71893	6.81506	6.5	827.932	911.475				-0.0813507	-0.183116	392
			391	6.51667	6.71858	6.75824	6.51667	827.643	861.127				-0.112358	-0.246517	393
			392	6.53333	6.71823	6.94709	6.53333	827.354	1040.11				0.0671081	-0.0967779	394
			393	6.55	6.71788	6.82381	6.55	827.063	919.483				-0.0200704	-0.150863	395
			394	6.56667	6.71753	6.90068	6.56667	826.77	992.949				0.081805	-0.0647314	396
			395	6.58333	6.71717	6.76696	6.58333	826.476	868.667				-0.019095	-0.126198	397
			396	6.6	6.71681	6.89684	6.6	826.181	989.141				0.0213284	-0.0911817	398
			397	6.61667	6.71645	6.92506	6.61667	825.884	1017.45				0.075011	-0.0340513	399
			398	6.63333	6.71609	6.86362	6.63333	825.586	956.821				-0.0167644	-0.12314	400
			399	6.65	6.71573	6.78123	6.65	825.287	881.154				-0.130835	-0.236821	401
			400	6.66667	6.71537	6.95241	6.66667	824.986	1045.66				-0.100677	-0.238635	402
			401	6.68333	6.715	6.8706	6.68333	824.684	963.531				0.000572768	-0.161465	403
			402	6.7	6.71463	6.86099	6.7	824.381	954.309				0.0678885	-0.0826486	404
			403	6.71667	6.71426	6.74972	6.71667	824.076	853.817				-0.031345	-0.181058	405
			404	6.73333	6.71389	6.72422	6.73333	823.77	832.326				-0.0660855	-0.216129	406
			405	6.75	6.71352	6.96345	6.75	823.463	1057.27				0.176759	0.0141509	407
			406	6.76667	6.71314	6.82894	6.76667	823.155	924.214				0.0690371	-0.0408126	408
			407	6.78333	6.71277	6.87272	6.78333	822.845	965.569				0.230697	0.138156	409
			408	6.8	6.71239	6.73022	6.8	822.534	837.335				0.0377676	0.011138	410
			409	6.81667	6.71201	6.92947	6.81667	822.221	1021.95				-0.0338903	-0.0658063	411
			410	6.83333	6.71163	6.79286	6.83333	821.907	891.462				-0.00766079	-0.05645	412
			411	6.85	6.71124	6.8394	6.85	821.592	933.924				0.0245283	-0.0272364	413
			412	6.86667	6.71086	6.71498	6.86667	821.276	824.663				0.0872259	0.0306369	414
			413	6.88333	6.71047	6.67319	6.88333	820.959	790.914				-0.125048	-0.148796	415
			414	6.9	6.71008	6.65454	6.9	820.64	776.303				-0.119623	-0.182409	416
			415	6.91667	6.70969	6.71139	6.91667	820.32	821.715				-0.0368314	-0.127349	417
			416	6.93333	6.7093	6.6916	6.93333	819.999	805.614				0.046431	-0.032918	418
			417	6.95	6.70891	6.85452	6.95	819.676	948.154				-0.127653	-0.207621	419
			418	6.96667	6.70851	6.76012	6.96667	819.352	862.742				0.106876	-0.0105022	420
			419	6.98333	6.70812	6.78883	6.98333	819.028	887.875				0.0278615	-0.0595631	421
			420	7	6.70772	6.71006	7	818.702	820.62				0.0696838	-0.013254	422
			421	7.01667	6.70732	6.81628	7.01667	818.374	912.582				0.0515826	-0.00158532	423
			422	7.03333	6.70692	6.7799	7.03333	818.046	879.977				0.0995271	0.0481403	424
			423	7.05	6.70652	6.67816	7.05	817.716	794.857				0.0327741	-0.000842318	425
			424	7.06667	6.70611	6.73982	7.06667	817.385	845.406				-0.0267317	-0.0580637	426
			425	7.08333	6.7057	6.6366	7.08333	817.054	762.499				-0.0912479	-0.13623	427
			426	7.1	6.7053	6.70749	7.1	816.72	818.511				0.0171642	-0.0457602	428
			427	7.11667	6.70489	6.75214	7.11667	816.386	855.891				0.0714251	0.0194711	429
			428	7.13333	6.70448	6.83884	7.13333	816.051	933.403				-0.0163329	-0.0489812	430
			429	7.15	6.70406	6.6825	7.15	815.714	798.314				-0.010842	-0.0478041	431
			430	7.16667	6.70365	6.77009	7.16667	815.377	871.386				0.172065	0.129948	432
			431	7.18333	6.70323	6.8549	7.18333	815.038	948.515				0.0719174	0.0768653	433
			432	7.2	6.70282	6.94374	7.2	814.698	1036.64				-0.0602962	-0.0303346	434
			433	7.21667	6.7024	6.73707	7.21667	814.357	843.089				-0.000568184	-0.014994	435
			434	7.23333	6.70198	6.53767	7.23333	814.015	690.677				-0.0638992	-0.082749	436
			435	7.25	6.70156	6.68042	7.25	813.672	796.657				0.0517766	0.0127304	437
			436	7.26667	6.70113	6.78078	7.26667	813.328	880.758				-0.0531037	-0.0751091	438
			437	7.28333	6.70071	6.75679	7.28333	812.983	859.88				0.0479002	0.00564683	439
			438	7.3	6.70028	6.70992	7.3	812.637	820.505				-0.0419815	-0.0511414	440
			439	7.31667	6.69986	6.78075	7.31667	812.289	880.733				-0.0415343	-0.0903792	441
			440	7.33333	6.69943	6.61731	7.33333	811.941	747.932				0.0565582	0.00317151	442
			441	7.35	6.699	6.8311	7.35	811.591	926.21				-0.126401	-0.165768	443
			442	7.36667	6.69857	6.93564	7.36667	811.241	1028.28				-0.0083629	-0.0765903	444
			443	7.38333	6.69813	6.88753	7.38333	810.89	979.978				0.00581814	-0.0621154	445
			444	7.4	6.6977	6.75572	7.4	810.537	858.958				0.0654508	-0.0058951	446
			445	7.41667	6.69726	6.63523	7.41667	810.184	761.456				0.111141	0.0513053	447
			446	7.43333	6.69682	6.76668	7.43333	809.829	868.426				0.0103216	-0.00675023	448
			447	7.45	6.69638	6.93635	7.45	809.474	1029.01				0.0894777	0.0629578	449
			448	7.46667	6.69594	6.7289	7.46667	809.117	836.228				0.0250838	0.0246449	450
			449	7.48333	6.6955	6.75506	7.48333	808.76	858.392				-0.297855	-0.293349	451
			450	7.5	6.69506	6.85143	7.5	808.402	945.233				0.0154269	-0.0790891	452
			451	7.51667	6.69461	6.88524	7.51667	808.042	977.732				-0.0930512	-0.166686	453
			452	7.53333	6.69417	6.76174	7.53333	807.682	864.145				-0.145073	-0.240561	454
			453	7.55	6.69372	6.82145	7.55	807.321	917.31				-0.100127	-0.227477	455
			454	7.56667	6.69327	6.90178	7.56667	806.959	994.047				0.0173628	-0.130242	456
			455	7.58333	6.69282	6.72987	7.58333	806.596	837.041				-0.0605747	-0.189271	457
			456	7.6	6.69237	6.99648	7.6	806.232	1092.78				-0.00833467	-0.155219	458
			457	7.61667	6.69192	6.91478	7.61667	805.867	1007.05				0.0321099	-0.101923	459
			458	7.63333	6.69147	6.89326	7.63333	805.502	985.606				0.0665881	-0.0578802	460
			459	7.65	6.69101	6.79302	7.65	805.135	891.602				-0.0538474	-0.155052	461
			460	7.66667	6.69055	6.89127	7.66667	804.768	983.654				-0.0280119	-0.152038	462
			461	7.68333	6.6901	6.84814	7.68333	804.399	942.126				-0.0017676	-0.127747	463
			462	7.7	6.68964	6.95272	7.7	804.03	1045.99				-0.032487	-0.157457	464
			463	7.71667	6.68918	6.75517	7.71667	803.66	858.488				0.03758	-0.0927107	465
			464	7.73333	6.68871	6.71883	7.73333	803.289	827.851				0.0419413	-0.0695956	466
			465	7.75	6.68825	6.69229	7.75	802.918	806.167				-0.0719471	-0.159349	467
			466	7.76667	6.68779	6.81634	7.76667	802.545	912.639				0.0534857	-0.0577903	468
			467	7.78333	6.68732	6.5744	7.78333	802.172	716.515				-0.0852007	-0.176867	469
			468	7.8	6.68686	6.60286	7.8	801.798	737.202				-0.00381212	-0.128379	470
			469	7.81667	6.68639	6.71002	7.81667	801.423	820.588				0.039636	-0.0839623	471
			470	7.83333	6.68592	6.76578	7.83333	801.047	867.644				-0.00299981	-0.0957733	472
			471	7.85	6.68545	6.74725	7.85	800.67	851.712				-0.0758503	-0.181189	473
			472	7.86667	6.68498	6.64923	7.86667	800.293	772.193				0.017176	-0.0915875	474
			473	7.88333	6.68451	6.83102	7.88333	799.915	926.134				-0.0197598	-0.132414	475
			474	7.9	6.68403	6.77312	7.9	799.536	874.036				-0.0172126	-0.12654	476
			475	7.91667	6.68356	6.62012	7.91667	799.157	750.031				-0.0483822	-0.171273	477
			476	7.93333	6.68308	6.87215	7.93333	798.776	965.025				0.0199069	-0.107532	478
			477	7.95	6.6826	6.94051	7.95	798.395	1033.3				0.0386712	-0.0829051	479
			478	7.96667	6.68213	6.90702	7.96667	798.014	999.264				0.0486519	-0.0591933	480
			479	7.98333	6.68165	6.74553	7.98333	797.631	850.251				-0.14997	-0.239313	481
			480	8	6.68117	6.80262	8	797.248	900.199				-0.00229576	-0.138229	482
			481	8.01667	6.68068	6.73223	8.01667	796.864	839.014				0.0284003	-0.104469	483
			482	8.03333	6.6802	6.81576	8.03333	796.479	912.107				-0.052077	-0.182427	484
			483	8.05	6.67972	6.7528	8.05	796.094	856.452				0.00237516	-0.127614	485
			484	8.06667	6.67923	6.76004	8.06667	795.708	862.679				0.0368004	-0.0903097	486
			485	8.08333	6.67875	6.73113	8.08333	795.322	838.094				-0.088588	-0.189961	487
			486	8.1	6.67826	6.63319	8.1	794.934	759.899				-0.0349133	-0.171315	488
			487	8.11667	6.67777	6.83544	8.11667	794.547	930.238				0.0647737	-0.0621801	489
			488	8.13333	6.67728	6.82038	8.13333	794.158	916.33				-0.0105786	-0.118559	490
			489	8.15	6.67679	6.74299	8.15	793.769	848.095				-0.197987	-0.30726	491
			490	8.16667	6.6763	6.86801	8.16667	793.379	961.03				0.0325152	-0.136807	492
			491	8.18333	6.67581	6.86445	8.18333	792.989	957.619				0.0876373	-0.0491508	493
			492	8.2	6.67532	6.86179	8.2	792.598	955.075				0.0222495	-0.105111	494
			493	8.21667	6.67482	6.8218	8.21667	792.206	917.631				0.150666	0.0349652	495
			494	8.23333	6.67433	6.98807	8.23333	791.814	1083.63				0.0771796	0.0131705	496
			495	8.25	6.67383	6.96859	8.25	791.421	1062.73				-0.163169	-0.214711	497
			496	8.26667	6.67333	6.87975	8.26667	791.028	972.382				0.0486611	-0.0651332	498
			497	8.28333	6.67283	6.86092	8.28333	790.634	954.246				-0.105484	-0.198963	499
			498	8.3	6.67234	6.69851	8.3	790.239	811.196				0.0790011	-0.0501472	500
			499	8.31667	6.67184	6.90885	8.31667	789.844	1001.1				0.052746	-0.0463854	501
			500	8.33333	6.67134	6.8263	8.33333	789.449	921.774				0.134212	0.05372	502
			501	8.35	6.67083	6.72316	8.35	789.053	831.442				-0.023854	-0.0928219	503
			502	8.36667	6.67033	7.00102	8.36667	788.656	1097.75				-0.0643417	-0.130402	504
			503	8.38333	6.66983	6.75583	8.38333	788.259	859.049				-0.0701811	-0.156237	505
			504	8.4	6.66932	6.74888	8.4	787.862	853.106				0.128395	0.0313106	506
			505	8.41667	6.66882	6.94899	8.41667	787.463	1042.1				0.0296268	-0.0296232	507
			506	8.43333	6.66831	6.79534	8.43333	787.065	893.677				-0.068484	-0.129116	508
			507	8.45	6.6678	6.91438	8.45	786.666	1006.65				0.152396	0.0752672	509
			508	8.46667	6.6673	6.72926	8.46667	786.266	836.527				-0.0457546	-0.076658	510
			509	8.48333	6.66679	6.7874	8.48333	785.866	886.606				-0.149223	-0.216535	511
			510	8.5	6.66628	6.70289	8.5	785.466	814.754				0.1462	0.0475873	512
			511	8.51667	6.66577	6.68179	8.51667	785.065	797.742				0.22762	0.176697	513
			512	8.53333	6.66526	6.67488	8.53333	784.664	792.25				-0.0552055	-0.0481596	514
			513	8.55	6.66474	6.75392	8.55	784.262	857.415				-0.0318965	-0.0520887	515
			514	8.56667	6.66423	6.84682	8.56667	783.86	940.884				-0.0554347	-0.0962987	516
			515	8.58333	6.66372	6.87313	8.58333	783.457	965.968				-0.055665	-0.0962087	517
			516	8.6	6.6632	6.75794	8.6	783.054	860.866				0.0348886	-0.054019	518
			517	8.61667	6.66269	6.60949	8.61667	782.651	742.103				0.116341	0.0405305	519
			518	8.63333	6.66217	6.85804	8.63333	782.247	951.499				0.0660299	0.0374165	520
			519	8.65	6.66165	6.8296	8.65	781.843	924.819				-0.0780468	-0.0901855	521
			520	8.66667	6.66114	6.69261	8.66667	781.439	806.423				0.0177677	-0.0329895	522
			521	8.68333	6.66062	6.76619	8.68333	781.034	867.994				-0.0927679	-0.132331	523
			522	8.7	6.6601	6.7815	8.7	780.629	881.387				0.0334632	-0.0360732	524
			523	8.71667	6.65958	6.71413	8.71667	780.223	823.969				0.0902672	0.0457846	525
			524	8.73333	6.65906	6.6904	8.73333	779.817	804.647				0.0285732	0.00474267	526
			525	8.75	6.65854	6.74673	8.75	779.411	851.274				0.15571	0.121004	527
			526	8.76667	6.65802	6.56507	8.76667	779.005	709.859				-0.0534914	-0.037583	528
			527	8.78333	6.65749	6.49649	8.78333	778.598	662.812				-0.0150577	-0.022351	529
			528	8.8	6.65697	6.69427	8.8	778.191	807.765				-0.0876948	-0.120816	530
			529	8.81667	6.65645	6.79958	8.81667	777.783	897.473				-0.00870666	-0.0610952	531
			530	8.83333	6.65592	6.76164	8.83333	777.376	864.057				-0.179025	-0.225244	532
			531	8.85	6.6554	6.53343	8.85	776.968	687.753				0.0486178	-0.0431603	533
			532	8.86667	6.65487	6.75722	8.86667	776.559	860.249				-0.082072	-0.154237	534
			533	8.88333	6.65435	6.66752	8.88333	776.151	786.44				0.0775691	-0.0152265	535
			534	8.9	6.65382	6.9183	8.9	775.742	1010.6				-0.00276627	-0.0734028	536
			535	8.91667	6.65329	6.65384	8.91667	775.333	775.761				-0.0293019	-0.0994865	537
			536	8.93333	6.65277	6.91928	8.93333	774.924	1011.59				-0.0385218	-0.110163	538
			537	8.95	6.65224	6.81859	8.95	774.515	914.694				-0.121733	-0.197727	539
			538	8.96667	6.65171	6.81491	8.96667	774.105	911.33				-0.0724424	-0.176723	540
			539	8.98333	6.65118	6.76168	8.98333	773.695	864.095				0.066723	-0.062166	541
			540	9	6.65065	6.6007	9	773.285	735.612				0.134033	0.0284928	542
			541	9.01667	6.65012	6.76931	9.01667	772.875	870.714				-0.157653	-0.224783	543
			542	9.03333	6.64959	6.57664	9.03333	772.465	718.124				-0.0751038	-0.18325	544
			543	9.05	6.64905	6.77639	9.05	772.054	876.895				-0.0274211	-0.152989	545
			544	9.06667	6.64852	6.68146	9.06667	771.643	797.484				0.0895266	-0.0426122	546
			545	9.08333	6.64799	6.73693	9.08333	771.232	842.969				0.0605975	-0.0358148	547
			546	9.1	6.64746	6.72673	9.1	770.821	834.416				0.0978417	0.0117907	548
			547	9.11667	6.64692	6.78383	9.11667	770.41	883.444				0.0688	0.0150394	549
			548	9.13333	6.64639	6.65593	9.13333	769.999	777.379				-0.12677	-0.163088	550
			549	9.15	6.64585	6.8175	9.15	769.587	913.702				0.015259	-0.060292	551
			550	9.16667	6.64532	6.87911	9.16667	769.176	971.765				0.0154148	-0.0570636	552
			551	9.18333	6.64478	6.79979	9.18333	768.764	897.658				0.0977355	0.0392042	553
			552	9.2	6.64425	6.8189	9.2	768.352	914.978				0.131686	0.0808255	554
			553	9.21667	6.64371	6.60384	9.21667	767.941	737.921				-0.0669023	-0.0708818	555
			554	9.23333	6.64318	6.80469	9.23333	767.529	902.067				0.0387802	0.00374114	556
			555	9.25	6.64264	6.78016	9.25	767.117	880.206				-0.0331995	-0.0543041	557
			556	9.26667	6.6421	6.71695	9.26667	766.705	826.292				0.0356243	-0.0127616	558
			557	9.28333	6.64156	6.8209	9.28333	766.292	916.812				-0.0265839	-0.0730664	559
			558	9.3	6.64103	6.6785	9.3	765.88	795.123				-0.0245308	-0.0793027	560
			559	9.31667	6.64049	6.82453	9.31667	765.468	920.143				0.0644733	0.0150131	561
			560	9.33333	6.63995	6.72676	9.33333	765.056	834.438				-0.0768198	-0.111258	562
			561	9.35	6.63941	6.87133	9.35	764.644	964.229				0.149922	0.0953787	563
			562	9.36667	6.63887	6.67289	9.36667	764.231	790.679				0.0121515	0.00248902	564
			563	9.38333	6.63833	6.58541	9.38333	763.819	724.448				-0.0444411	-0.0616088	565
			564	9.4	6.63779	6.76114	9.4	763.407	863.625				-0.142475	-0.180528	566
			565	9.41667	6.63725	6.68709	9.41667	762.994	801.989				0.0533281	-0.0126999	567
			566	9.43333	6.63671	6.67834	9.43333	762.582	794.999				0.252441	0.21093	568
			567	9.45	6.63617	6.62201	9.45	762.17	751.457				-0.0382746	-0.0139547	569
			568	9.46667	6.63563	6.74082	9.46667	761.758	846.255				0.113718	0.107058	570
			569	9.48333	6.63509	6.79233	9.48333	761.345	890.986				0.208953	0.231232	571
			570	9.5	6.63455	6.45248	9.5	760.933	634.275				0.0440613	0.117316	572
			571	9.51667	6.634	6.49669	9.51667	760.521	662.944				-0.0125599	0.058459	573
			572	9.53333	6.63346	6.72789	9.53333	760.109	835.385				-0.0566448	0.00684019	574
			573	9.55	6.63292	6.73797	9.55	759.697	843.844				-0.0984022	-0.0711567	575
			574	9.56667	6.63238	6.70067	9.56667	759.285	812.953				-0.0437214	-0.0449552	576
			575	9.58333	6.63184	6.6964	9.58333	758.874	809.483				0.105411	0.0987965	577
			576	9.6	6.63129	6.80169	9.6	758.462	899.369				-0.0415721	-0.0128926	578
			577	9.61667	6.63075	6.76072	9.61667	758.05	863.26				0.0450024	0.0506599	579
			578	9.63333	6.63021	6.55336	9.63333	757.639	701.595				-0.0152544	0.0043257	580
			579	9.65	6.62966	6.6223	9.65	757.228	751.673				0.0389746	0.0479083	581
			580	9.66667	6.62912	6.70526	9.66667	756.816	816.692				-0.0930476	-0.0737327	582
			581	9.68333	6.62858	6.46134	9.68333	756.405	639.92				0.134208	0.121542	583
			582	9.7	6.62803	6.47137	9.7	755.994	646.367				-0.0559283	-0.0255423	584
			583	9.71667	6.62749	6.65424	9.71667	755.584	776.07				-0.0300552	-0.0181677	585
			584	9.73333	6.62695	6.42554	9.73333	755.173	617.413				-0.0179276	-0.0303537	586
			585	9.75	6.6264	6.57839	9.75	754.762	719.38				-0.157137	-0.157312	587
			586	9.76667	6.62586	6.51048	9.76667	754.352	672.152				0.196031	0.138951	588
			587	9.78333	6.62532	6.6466	9.78333	753.942	770.162				-0.149147	-0.139198	589
			588	9.8	6.62477	6.52945	9.8	753.532	685.019				-0.0346555	-0.0695492	590
			589	9.81667	6.62423	6.62461	9.81667	753.122	753.412				0.116475	0.0770495	591
			590	9.83333	6.62368	6.65935	9.83333	752.713	780.044				-0.0841857	-0.0933124	592
			591	9.85	6.62314	6.44252	9.85	752.304	627.985				0.0304996	-0.0102846	593
			592	9.86667	6.6226	6.58411	9.86667	751.895	723.504				0.00682935	-0.0150849	594
			593	9.88333	6.62205	6.59266	9.88333	751.486	729.72				0.0436958	0.0244944	595
			594	9.9	6.62151	6.58148	9.9	751.077	721.605				0.0661661	0.04669	596
			595	9.91667	6.62096	6.63442	9.91667	750.669	760.835				-0.0225938	-0.0248115	597
			596	9.93333	6.62042	6.61475	9.93333	750.261	746.022				-0.0180474	-0.0206134	598
			597	9.95	6.61988	6.58546	9.95	749.853	724.482				-0.195234	-0.217226	599
			598	9.96667	6.61933	6.64515	9.96667	749.445	769.044				0.0572373	-0.0189038	600
			599	9.98333	6.61879	6.53832	9.98333	749.038	691.123				-0.014932	-0.0581017	601
			600	10	6.61825	6.55541	10	748.631	703.035				0.000523335	-0.0442519	602
			601	10.0167	6.6177	6.50762	10.0167	748.224	670.231				0.175724	0.136531	603
			602	10.0333	6.61716	6.44985	10.0333	747.818	632.607				0.0767685	0.0868494	604
			603	10.05	6.61662	6.52465	10.05	747.411	681.739				-0.0286754	-0.002746	605
			604	10.0667	6.61607	6.59665	10.0667	747.006	732.639				0.0109532	0.0124545	606
			605	10.0833	6.61553	6.62876	10.0833	746.6	756.546				-0.0761448	-0.06864	607
			606	10.1	6.61499	6.56342	10.1	746.195	708.693				-0.070866	-0.0906206	608
			607	10.1167	6.61444	6.77933	10.1167	745.79	879.476				-0.277935	-0.314716	609
			608	10.1333	6.6139	6.66683	10.1333	745.385	785.899				-0.0258617	-0.127189	610
			609	10.15	6.61336	6.66588	10.15	744.981	785.157				-0.109737	-0.207479	611
			610	10.1667	6.61282	6.62297	10.1667	744.578	752.175				0.0348831	-0.0821972	612
			611	10.1833	6.61227	6.55999	10.1833	744.174	706.263				0.0849669	-0.0133652	613
			612	10.2	6.61173	6.57788	10.2	743.771	719.014				-0.00986271	-0.079304	614
			613	10.2167	6.61119	6.64555	10.2167	743.368	769.351				-0.0765152	-0.146297	615
			614	10.2333	6.61065	6.69264	10.2333	742.966	806.449				-0.117931	-0.217397	616
			615	10.25	6.61011	6.57768	10.25	742.564	718.873				0.111504	-0.00500698	617
			616	10.2667	6.60957	6.53321	10.2667	742.163	687.601				-0.0139362	-0.0971896	618
			617	10.2833	6.60903	6.55076	10.2833	741.761	699.779				-0.104552	-0.185814	619
			618	10.3	6.60849	6.59059	10.3	741.361	728.21				0.0840145	-0.0261836	620
			619	10.3167	6.60795	6.6021	10.3167	740.96	736.639				0.0726953	-0.00280679	621
			620	10.3333	6.60741	6.63646	10.3333	740.561	762.389				-0.0197593	-0.0668811	622
			621	10.35	6.60687	6.78399	10.35	740.161	883.587				-0.0970194	-0.15742	623
			622	10.3667	6.60633	6.76523	10.3667	739.762	867.17				0.0608753	-0.0178426	624
			623	10.3833	6.60579	6.74469	10.3833	739.364	849.539				-0.0342113	-0.095642	625
			624	10.4	6.60525	6.70857	10.4	738.966	819.4				-0.0250689	-0.0961748	626
			625	10.4167	6.60471	6.571	10.4167	738.568	714.081				0.0757603	-0.00557446	627
			626	10.4333	6.60418	6.74319	10.4333	738.171	848.265				-0.065073	-0.105779	628
			627	10.45	6.60364	6.70997	10.45	737.774	820.542				0.0655171	-0.0111659	629
			628	10.4667	6.6031	6.71247	10.4667	737.378	822.603				-0.0254431	-0.0760103	630
			629	10.4833	6.60256	6.6585	10.4833	736.982	779.378				-0.104663	-0.160493	631
			630	10.5	6.60203	6.63662	10.5	736.587	762.511				-0.00300633	-0.0948065	632
			631	10.5167	6.60149	6.68631	10.5167	736.192	801.36				-0.0622363	-0.143979	633
			632	10.5333	6.60096	6.76624	10.5333	735.798	868.04				0.015764	-0.0831676	634
			633	10.55	6.60042	6.74632	10.55	735.405	850.922				-0.0613329	-0.147649	635
			634	10.5667	6.59989	6.73842	10.5667	735.012	844.227				0.0966028	-0.00259184	636
			635	10.5833	6.59935	6.65697	10.5833	734.619	778.188				-0.131969	-0.192885	637
			636	10.6	6.59882	6.70435	10.6	734.227	815.947				0.0169786	-0.0930863	638
			637	10.6167	6.59828	6.58317	10.6167	733.835	722.829				-0.209603	-0.303018	639
			638	10.6333	6.59775	6.88529	10.6333	733.444	977.782				-0.086755	-0.235849	640
			639	10.65	6.59722	6.6517	10.65	733.054	774.1				-0.0813129	-0.254004	641
			640	10.6667	6.59669	6.61765	10.6667	732.664	748.184				-0.0729696	-0.258908	642
			641	10.6833	6.59616	6.74947	10.6833	732.275	853.61				-0.126456	-0.309867	643
			642	10.7	6.59563	6.68902	10.7	731.886	803.532				-0.0428502	-0.248419	644
			643	10.7167	6.59509	6.83025	10.7167	731.498	925.418				0.00440745	-0.19782	645
			644	10.7333	6.59457	6.52382	10.7333	731.111	681.177				0.147899	-0.0542571	646
			645	10.75	6.59404	6.63251	10.75	730.724	759.389				0.0395341	-0.12202	647
			646	10.7667	6.59351	6.48635	10.7667	730.338	656.125				0.20122	0.0575613	648
			647	10.7833	6.59298	6.61591	10.7833	729.952	746.881				-0.0269676	-0.111782	649
			648	10.8	6.59245	6.70926	10.8	729.567	819.963				-0.0221465	-0.125981	650
			649	10.8167	6.59192	6.50809	10.8167	729.183	670.545				0.104627	0.00982279	651
			650	10.8333	6.5914	6.65638	10.8333	728.799	777.732				0.00773824	-0.0677161	652
			651	10.85	6.59087	6.75686	10.85	728.416	859.94				0.0782004	-0.00536953	653
			652	10.8667	6.59035	6.68599	10.8667	728.033	801.104				-0.0640321	-0.129307	654
			653	10.8833	6.58982	6.54663	10.8833	727.651	696.891				0.114615	0.0357148	655
			654	10.9	6.5893	6.52355	10.9	727.27	680.995				-0.0509146	-0.0851791	656
			655	10.9167	6.58877	6.54787	10.9167	726.89	697.754				-0.044553	-0.109426	657
			656	10.9333	6.58825	6.49596	10.9333	726.51	662.458				0.239811	0.155403	658
			657	10.95	6.58773	6.48088	10.95	726.131	652.545				0.098154	0.0836938	659
			658	10.9667	6.58721	6.56366	10.9667	725.752	708.859				-0.0208826	-0.00948821	660
			659	10.9833	6.58669	6.62599	10.9833	725.374	754.451				0.0638964	0.0527432	661
			660	11	6.58617	6.49126	11	724.997	659.352				0.110856	0.106843	662
			661	11.0167	6.58565	6.58807	11.0167	724.621	726.381				0.0275552	0.058286	663
			662	11.0333	6.58513	6.62683	11.0333	724.245	755.087				-0.041247	-0.0312023	664
			663	11.05	6.58461	6.80041	11.05	723.87	898.215				-0.0898029	-0.104901	665
			664	11.0667	6.5841	6.71748	11.0667	723.496	826.728				0.00725075	-0.0186239	666
			665	11.0833	6.58358	6.59423	11.0833	723.123	730.864				0.103378	0.0835233	667
			666	11.1	6.58306	6.71034	11.1	722.75	820.849				-0.0411647	-0.023343	668
			667	11.1167	6.58255	6.47304	11.1167	722.378	647.449				0.124109	0.108701	669
			668	11.1333	6.58203	6.70075	11.1333	722.007	813.012				-0.071407	-0.0519476	670
			669	11.15	6.58152	6.64192	11.15	721.636	766.565				0.11438	0.114046	671
			670	11.1667	6.58101	6.43244	11.1667	721.266	621.691				-0.00177272	0.0232282	672
			671	11.1833	6.5805	6.61294	11.1833	720.897	744.666				-0.00127676	0.0220809	673
			672	11.2	6.57999	6.74189	11.2	720.529	847.163				0.0668314	0.0741741	674
			673	11.2167	6.57948	6.52167	11.2167	720.162	679.715				0.0776725	0.112325	675
			674	11.2333	6.57897	6.69668	11.2333	719.795	809.712				-0.1214	-0.0904593	676
			675	11.25	6.57846	6.6045	11.25	719.429	738.407				-0.0379411	-0.0493112	677
			676	11.2667	6.57795	6.68394	11.2667	719.064	799.459				0.0830641	0.0809279	678
			677	11.2833	6.57744	6.66541	11.2833	718.7	784.786				0.19589	0.223769	679
			678	11.3	6.57694	6.74454	11.3	718.336	849.407				0.0473122	0.124219	680
			679	11.3167	6.57643	6.81674	11.3167	717.974	913.006				-0.0668143	-0.00498877	681
			680	11.3333	6.57593	6.73828	11.3333	717.612	844.105				-0.020635	0.0234355	682
			681	11.35	6.57543	6.48117	11.35	717.251	652.733				-0.155819	-0.118624	683
			682	11.3667	6.57492	6.68915	11.3667	716.891	803.639				-0.0294817	-0.0469429	684
			683	11.3833	6.57442	6.6299	11.3833	716.531	757.407				0.22525	0.212442	685
			684	11.4	6.57392	6.63318	11.4	716.173	759.893				-0.0607315	-0.00619079	686
			685	11.4167	6.57342	6.70767	11.4167	715.815	818.661				-0.0857946	-0.0564197	687
			686	11.4333	6.57292	6.49171	11.4333	715.458	659.652				-0.042102	-0.0478862	688
			687	11.45	6.57243	6.41048	11.45	715.102	608.183				-0.0671351	-0.0652434	689
			688	11.4667	6.57193	6.54059	11.4667	714.747	692.694				-0.10213	-0.123702	690
			689	11.4833	6.57143	6.40078	11.4833	714.393	602.312				0.0586408	-0.00393657	691
			690	11.5	6.57094	6.48571	11.5	714.04	655.703				0.170039	0.129677	692
			691	11.5167	6.57044	6.52205	11.5167	713.687	679.972				0.0100108	0.028947	693
			692	11.5333	6.56995	6.49703	11.5333	713.336	663.171				-0.113856	-0.104593	694
			693	11.55	6.56946	6.61165	11.55	712.985	743.706				0.00134536	-0.0201198	695
			694	11.5667	6.56897	6.40417	11.5667	712.635	604.359				-0.0487408	-0.072429	696
			695	11.5833	6.56848	6.4345	11.5833	712.286	622.969				-0.104195	-0.152972	697
			696	11.6	6.56799	6.48511	11.6	711.938	655.312				-0.0309037	-0.101093	698
			697	11.6167	6.5675	6.4407	11.6167	711.591	626.849				-0.0852897	-0.155257	699
			698	11.6333	6.56702	6.47684	11.6333	711.245	649.912				0.108843	0.0235447	700
			699	11.65	6.56653	6.42107	11.65	710.9	614.661				-0.0232379	-0.0656176	701
			700	11.6667	6.56605	6.31331	11.6667	710.556	551.871				-0.0121088	-0.0658996	702
			701	11.6833	6.56556	6.34322	11.6833	710.213	568.626				-0.0867281	-0.144183	703
			702	11.7	6.56508	6.44934	11.7	709.87	632.283				0.0118694	-0.0725486	704
			703	11.7167	6.5646	6.38126	11.7167	709.529	590.669				0.210074	0.143749	705
			704	11.7333	6.56412	6.50787	11.7333	709.188	670.395				0.182957	0.174271	706
			705	11.75	6.56364	6.36971	11.75	708.849	583.889				-0.107185	-0.0713466	707
			706	11.7667	6.56316	6.54323	11.7667	708.51	694.525				-0.016933	-0.0328433	708
			707	11.7833	6.56269	6.58999	11.7833	708.173	727.776				0.0404009	0.0315388	709
			708	11.8	6.56221	6.637	11.8	707.836	762.805				-0.0434402	-0.0430789	710
			709	11.8167	6.56174	6.49226	11.8167	707.5	660.015				-0.0133903	-0.0284899	711
			710	11.8333	6.56127	6.46565	11.8333	707.166	642.682				0.00228825	-0.0089386	712
			711	11.85	6.56079	6.48491	11.85	706.832	655.178				-0.0449841	-0.0534878	713
			712	11.8667	6.56032	6.53639	11.8667	706.499	689.792				-0.163119	-0.19458	714
			713	11.8833	6.55985	6.41316	11.8833	706.168	609.816				-0.0132493	-0.0776618	715
			714	11.9	6.55938	6.40678	11.9	705.837	605.941				-0.0554711	-0.115669	716
			715	11.9167	6.55892	6.5663	11.9167	705.507	710.735				0.130435	0.0402645	717
			716	11.9333	6.55845	6.55355	11.9333	705.179	701.732				-0.120552	-0.149822	718
			717	11.95	6.55799	6.60292	11.95	704.851	737.248				0.0520961	-0.021936	719
			718	11.9667	6.55752	6.43751	11.9667	704.525	624.848				-0.101754	-0.150824	720
			719	11.9833	6.55706	6.60858	11.9833	704.199	741.427				-0.0440341	-0.123484	721
			720	12	6.5566	6.58416	12	703.874	723.544				0.0704663	-0.0135196	722
			721	12.0167	6.55614	6.5432	12.0167	703.551	694.502				-0.0378202	-0.0978182	723
			722	12.0333	6.55568	6.42024	12.0333	703.229	614.15				-0.037297	-0.110072	724
			723	12.05	6.55522	6.58767	12.05	702.907	726.086				0.182584	0.104085	725
			724	12.0667	6.55477	6.50019	12.0667	702.587	665.267				-0.0357308	-0.0478259	726
			725	12.0833	6.55431	6.36239	12.0833	702.267	579.628				0.0724601	0.0376267	727
			726	12.1	6.55386	6.56424	12.1	701.949	709.27				0.01861	0.00580309	728
			727	12.1167	6.55341	6.42321	12.1167	701.632	615.977				0.08392	0.0726238	729
			728	12.1333	6.55296	6.52725	12.1333	701.316	683.515				0.133405	0.143416	730
			729	12.15	6.55251	6.70113	12.15	701.001	813.325				-0.111524	-0.072606	731
			730	12.1667	6.55206	6.53457	12.1667	700.687	688.535				0.118069	0.121053	732
			731	12.1833	6.55161	6.61731	12.1833	700.374	747.933				0.164984	0.200952	733
			732	12.2	6.55117	6.51267	12.2	700.062	673.625				0.0641148	0.139629	734
			733	12.2167	6.55073	6.49856	12.2167	699.752	664.185				0.0443421	0.122921	735
			734	12.2333	6.55028	6.63759	12.2333	699.442	763.254				0.00340883	0.0893107	736
			735	12.25	6.54984	6.55367	12.25	699.134	701.814				0.038418	0.125293	737
			736	12.2667	6.5494	6.45893	12.2667	698.826	638.375				-0.0180607	0.0577311	738
			737	12.2833	6.54896	6.40457	12.2833	698.52	604.603				-0.18829	-0.116934	739
			738	12.3	6.54853	6.47659	12.3	698.215	649.75				0.0874101	0.0826917	740
			739	12.3167	6.54809	6.59086	12.3167	697.911	728.409				0.059404	0.0908089	741
			740	12.3333	6.54766	6.61135	12.3333	697.608	743.487				0.00910229	0.0538462	742
			741	12.35	6.54723	6.62768	12.35	697.307	755.729				-0.0760521	-0.0390641	743
			742	12.3667	6.54679	6.62656	12.3667	697.006	754.883				-0.122124	-0.101883	744
			743	12.3833	6.54636	6.58876	12.3833	696.707	726.882				0.141413	0.131186	745
			744	12.4	6.54594	6.46101	12.4	696.408	639.706				-0.135557	-0.0990433	746
			745	12.4167	6.54551	6.68904	12.4167	696.111	803.553				0.0905892	0.0723511	747
			746	12.4333	6.54508	6.50618	12.4333	695.815	669.263				0.0203418	0.0281283	748
			747	12.45	6.54466	6.59113	12.45	695.52	728.602				0.0754629	0.0924162	749
			748	12.4667	6.54424	6.61187	12.4667	695.227	743.872				0.0648833	0.101427	750
			749	12.4833	6.54382	6.34732	12.4833	694.934	570.963				-0.0451323	0.00451923	751
			750	12.5	6.5434	6.40108	12.5	694.643	602.495				-0.092042	-0.0660394	752
			751	12.5167	6.54298	6.44569	12.5167	694.352	629.981				0.0367115	0.0388812	753
			752	12.5333	6.54256	6.48913	12.5333	694.063	657.95				-0.243097	-0.229552	754
			753	12.55	6.54215	6.53529	12.55	693.776	689.037				-0.0215038	-0.0824693	755
			754	12.5667	6.54174	6.42783	12.5667	693.489	618.832				-0.193992	-0.240842	756
			755	12.5833	6.54132	6.55922	12.5833	693.204	705.723				-0.0177965	-0.112147	757
			756	12.6	6.54091	6.4897	12.6	692.919	658.325				0.138809	0.0495352	758
			757	12.6167	6.54051	6.57227	12.6167	692.636	714.993				-0.0503827	-0.0952525	759
			758	12.6333	6.5401	6.40108	12.6333	692.355	602.494				0.11841	0.0707556	760
			759	12.65	6.53969	6.55798	12.65	692.074	704.846				-0.0948527	-0.104102	761
			760	12.6667	6.53929	6.53	12.6667	691.794	685.398				0.0598083	0.018825	762
			761	12.6833	6.53889	6.64846	12.6833	691.516	771.597				0.141387	0.116762	763
			762	12.7	6.53849	6.51964	12.7	691.239	678.336				0.0871974	0.0968578	764
			763	12.7167	6.53809	6.42174	12.7167	690.964	615.074				0.0638656	0.0876044	765
			764	12.7333	6.53769	6.65908	12.7333	690.689	779.83				0.0061415	0.0473975	766
			765	12.75	6.53729	6.62124	12.75	690.416	750.879				-0.0954737	-0.0620399	767
			766	12.7667	6.5369	6.81167	12.7667	690.144	908.388				-0.190011	-0.181476	768
			767	12.7833	6.53651	6.707	12.7833	689.873	818.112				-0.196771	-0.240393	769
			768	12.8	6.53612	6.77532	12.8	689.603	875.958				0.0246362	-0.0773491	770
			769	12.8167	6.53573	6.62275	12.8167	689.335	752.011				0.0866524	0.0163542	771
			770	12.8333	6.53534	6.69825	12.8333	689.068	810.984				0.282201	0.230038	772
			771	12.85	6.53495	6.7535	12.85	688.802	857.056				-0.165762	-0.121641	773
			772	12.8667	6.53457	6.58404	12.8667	688.537	723.455				0.19644	0.172154	774
			773	12.8833	6.53419	6.44921	12.8833	688.274	632.2				0.140828	0.166923	775
			774	12.9	6.53381	6.63315	12.9	688.012	759.875				0.10577	0.165314	776
			775	12.9167	6.53343	6.67557	12.9167	687.751	792.799				-0.103236	-0.00615294	777
			776	12.9333	6.53305	6.64741	12.9333	687.492	770.784				-0.0962903	-0.0466215	778
			777	12.95	6.53267	6.59408	12.95	687.233	730.755				-0.0333689	-0.0167514	779
			778	12.9667	6.5323	6.58375	12.9667	686.976	723.243				0.00148681	0.0186562	780
			779	12.9833	6.53193	6.587	12.9833	686.721	725.598				0.0162212	0.0209539	781
			780	13	6.53156	6.53463	13	686.466	688.579				0.0721295	0.0881447	782
			781	13.0167	6.53119	6.60441	13.0167	686.213	738.346				0.1191	0.154282	783
			782	13.0333	6.53082	6.57026	13.0333	685.961	713.553				0.0813045	0.152761	784
			783	13.05	6.53046	6.5995	13.05	685.711	734.731				-0.112122	-0.035021	785
			784	13.0667	6.53009	6.57368	13.0667	685.462	716.003				0.0826962	0.112534	786
			785	13.0833	6.52973	6.47438	13.0833	685.214	648.32				0.0921616	0.151302	787
			786	13.1	6.52937	6.50413	13.1	684.967	667.896				-0.105318	-0.020132	788
			787	13.1167	6.52901	6.4481	13.1167	684.722	631.499				0.017175	0.063059	789
			788	13.1333	6.52866	6.40349	13.1333	684.478	603.95				0.0586944	0.126917	790
			789	13.15	6.5283	6.46632	13.15	684.235	643.114				-0.18529	-0.117086	791
			790	13.1667	6.52795	6.37616	13.1667	683.994	587.669				-0.0426655	-0.0267489	792
			791	13.1833	6.5276	6.46718	13.1833	683.754	643.665				-0.0599514	-0.046263	793
			792	13.2	6.52725	6.41316	13.2	683.515	609.82				-0.0985572	-0.0894193	794
			793	13.2167	6.5269	6.65146	13.2167	683.278	773.917				0.0545847	0.0313292	795
			794	13.2333	6.52656	6.50624	13.2333	683.042	669.307				-0.2087	-0.217642	796
			795	13.25	6.52621	6.42069	13.25	682.807	614.43				0.0321363	-0.0276366	797
			796	13.2667	6.52587	6.39425	13.2667	682.573	598.392				-0.156445	-0.208983	798
			797	13.2833	6.52553	6.65568	13.2833	682.341	777.184				-0.0399056	-0.141948	799
			798	13.3	6.52519	6.51807	13.3	682.111	677.271				0.0807473	-0.0168035	800
			799	13.3167	6.52486	6.40541	13.3167	681.881	605.109				-0.0357426	-0.0927939	801
			800	13.3333	6.52452	6.50039	13.3333	681.653	665.404				0.0514908	-0.0117949	802
			801	13.35	6.52419	6.53148	13.35	681.427	686.416				0.0319256	-0.0175639	803
			802	13.3667	6.52386	6.60343	13.3667	681.201	737.618				0.000798622	-0.0431043	804
			803	13.3833	6.52353	6.54007	13.3833	680.978	692.336				0.0866954	0.0475267	805
			804	13.4	6.5232	6.53964	13.4	680.755	692.04				-0.217857	-0.239767	806
			805	13.4167	6.52288	6.48861	13.4167	680.534	657.606				0.11269	0.0336952	807
			806	13.4333	6.52255	6.50013	13.4333	680.314	665.225				0.0864996	0.0524323	808
			807	13.45	6.52223	6.51134	13.45	680.096	672.725				0.00104695	-0.00704296	809
			808	13.4667	6.52191	6.52091	13.4667	679.878	679.195				0.0407512	0.0299663	810
			809	13.4833	6.5216	6.48407	13.4833	679.663	654.627				0.0348405	0.0250844	811
			810	13.5	6.52128	6.69523	13.5	679.448	808.537				0.00565105	0.002492	812
			811	13.5167	6.52097	6.58706	13.5167	679.235	725.644				0.0525238	0.0454061	813
			812	13.5333	6.52066	6.59316	13.5333	679.024	730.082				0.0523848	0.0595388	814
			813	13.55	6.52035	6.51753	13.55	678.814	676.905				-0.0615289	-0.0483677	815
			814	13.5667	6.52004	6.42797	13.5667	678.605	618.916				0.142306	0.143496	816
			815	13.5833	6.51973	6.51786	13.5833	678.398	677.128				-0.00245227	0.0342713	817
			816	13.6	6.51943	6.53355	13.6	678.192	687.835				-0.0560145	-0.0260968	818
			817	13.6167	6.51913	6.44635	13.6167	677.987	630.4				0.00831838	0.00268063	819
			818	13.6333	6.51883	6.35184	13.6333	677.784	573.547				0.0562493	0.0687961	820
			819	13.65	6.51853	6.31537	13.65	677.582	553.008				0.0746883	0.100913	821
			820	13.6667	6.51823	6.29744	13.6667	677.382	543.179				0.0121796	0.048035	822
			821	13.6833	6.51794	6.48382	13.6833	677.183	654.465				-0.117195	-0.082526	823
			822	13.7	6.51765	6.44255	13.7	676.985	628.007				-0.0265489	-0.0263287	824
			823	13.7167	6.51736	6.44961	13.7167	676.789	632.453				0.0261545	0.021645	825
			824	13.7333	6.51707	6.41249	13.7333	676.594	609.407				0.0345858	0.0289394	826
			825	13.75	6.51679	6.52398	13.75	676.401	681.287				0.00402265	0.0183862	827
			826	13.7667	6.5165	6.33608	13.7667	676.209	564.576				0.0903202	0.0985666	828
			827	13.7833	6.51622	6.45953	13.7833	676.019	638.758				-0.0408268	-0.000634052	829
			828	13.8	6.51594	6.37841	13.8	675.83	588.992				-0.0777895	-0.0593272	830
			829	13.8167	6.51566	6.46809	13.8167	675.642	644.254				-0.10898	-0.109204	831
			830	13.8333	6.51539	6.60289	13.8333	675.456	737.222				0.0186393	-0.000645354	832
			831	13.85	6.51511	6.53371	13.85	675.271	687.949				-0.104015	-0.107539	833
			832	13.8667	6.51484	6.25548	13.8667	675.088	520.861				0.042609	-0.00266223	834
			833	13.8833	6.51457	6.51031	13.8833	674.906	672.037				0.0495707	0.0428185	835
			834	13.9	6.51431	6.37295	13.9	674.726	585.781				-0.0387129	-0.0357582	836
			835	13.9167	6.51404	6.44327	13.9167	674.547	628.458				-0.0763472	-0.0925797	837
			836	13.9333	6.51378	6.3747	13.9333	674.369	586.809				-0.0348735	-0.0706529	838
			837	13.95	6.51352	6.51059	13.95	674.193	672.223				-0.122689	-0.154624	839
			838	13.9667	6.51326	6.42993	13.9667	674.019	620.13				-0.0268069	-0.081272	840
			839	13.9833	6.513	6.47785	13.9833	673.845	650.57				-0.038099	-0.0977973	841
			840	14	6.51275	6.58912	14	673.674	727.144				0.0808782	0.0127559	842
			841	14.0167	6.51249	6.37317	14.0167	673.503	585.914				0.0314126	-0.0142749	843
			842	14.0333	6.51224	6.61353	14.0333	673.335	745.111				-0.095365	-0.119067	844
			843	14.05	6.51199	6.2236	14.05	673.167	504.516				0.125024	0.0521907	845
			844	14.0667	6.51175	6.4554	14.0667	673.002	636.127				0.0510671	0.0324491	846
			845	14.0833	6.5115	6.36957	14.0833	672.837	583.806				-0.0901952	-0.0827362	847
			846	14.1	6.51126	6.42266	14.1	672.674	615.64				-0.0788558	-0.103083	848
			847	14.1167	6.51102	6.4279	14.1167	672.513	618.872				-0.171509	-0.218828	849
			848	14.1333	6.51078	6.48306	14.1333	672.353	653.968				0.0072264	-0.0848936	850
			849	14.15	6.51055	6.40372	14.15	672.194	604.088				-0.0189975	-0.0958053	851
			850	14.1667	6.51031	6.3537	14.1667	672.037	574.614				0.0601727	-0.00906467	852
			851	14.1833	6.51008	6.44813	14.1833	671.882	631.521				-0.00902464	-0.0783519	853
			852	14.2	6.50985	6.49453	14.2	671.728	661.513				0.0205585	-0.0353541	854
			853	14.2167	6.50963	6.32976	14.2167	671.575	561.02				-0.0205249	-0.079503	855
			854	14.2333	6.5094	6.43069	14.2333	671.424	620.602				-0.0665712	-0.141264	856
			855	14.25	6.50918	6.46718	14.25	671.274	643.663				-0.0358726	-0.12598	857
			856	14.2667	6.50896	6.54104	14.2667	671.126	693.007				0.0458641	-0.041083	858
			857	14.2833	6.50874	6.35623	14.2833	670.979	576.072				0.0215389	-0.0490361	859
			858	14.3	6.50852	6.27046	14.3	670.834	528.723				-0.0520638	-0.113421	860
			859	14.3167	6.50831	6.48535	14.3167	670.691	655.467				0.111532	0.0243708	861
			860	14.3333	6.5081	6.32796	14.3333	670.548	560.014				0.0360889	-0.000976842	862
			861	14.35	6.50789	6.55016	14.35	670.408	699.355				0.0473631	0.0205942	863
			862	14.3667	6.50768	6.46407	14.3667	670.269	641.668				-0.0150205	-0.051258	864
			863	14.3833	6.50747	6.36544	14.3833	670.131	581.4				0.0573307	0.0371155	865
			864	14.4	6.50727	6.57943	14.4	669.995	720.132				-0.0935787	-0.102333	866
			865	14.4167	6.50707	6.45758	14.4167	669.86	637.517				-0.131235	-0.158274	867
			866	14.4333	6.50687	6.40187	14.4333	669.727	602.971				0.0808891	0.0087731	868
			867	14.45	6.50667	6.38145	14.45	669.595	590.782				0.0332437	-0.0131294	869
			868	14.4667	6.50648	6.64406	14.4667	669.465	768.206				0.016648	-0.0206832	870
			869	14.4833	6.50629	6.47926	14.4833	669.337	651.488				-0.0416623	-0.075275	871
			870	14.5	6.5061	6.48044	14.5	669.209	652.26				-0.00447254	-0.0462754	872
			871	14.5167	6.50591	6.6036	14.5167	669.084	737.747				0.106244	0.0573406	873
			872	14.5333	6.50572	6.50687	14.5333	668.96	669.726				-0.0147104	-0.0265299	874
			873	14.55	6.50554	6.54152	14.55	668.837	693.341				-0.0732922	-0.0907311	875
			874	14.5667	6.50536	6.50378	14.5667	668.716	667.66				0.0337346	-0.0132155	876
			875	14.5833	6.50518	6.48698	14.5833	668.597	656.536				0.235043	0.20709	877
			876	14.6	6.505	6.35167	14.6	668.478	573.452				0.131485	0.167072	878
			877	14.6167	6.50483	6.55964	14.6167	668.362	706.019				-0.0521324	0.0138939	879
			878	14.6333	6.50466	6.4128	14.6333	668.247	609.6				-0.0488441	-0.0171015	880
			879	14.65	6.50449	6.54712	14.65	668.134	697.236				0.0256137	0.0355351	881
			880	14.6667	6.50432	6.47498	14.6667	668.022	648.709				-0.0834341	-0.0502583	882
			881	14.6833	6.50416	6.57243	14.6833	667.911	715.107				0.154225	0.149537	883
			882	14.7	6.50399	6.54396	14.7	667.802	695.032				0.0312131	0.0729197	884
			883	14.7167	6.50383	6.55054	14.7167	667.695	699.625				-0.104961	-0.0646289	885
			884	14.7333	6.50367	6.48642	14.7333	667.589	656.168				-0.0740949	-0.0692396	886
			885	14.75	6.50352	6.45568	14.75	667.485	636.305				0.13337	0.121889	887
			886	14.7667	6.50336	6.48924	14.7667	667.382	658.024				-0.108671	-0.075636	888
			887	14.7833	6.50321	6.42403	14.7833	667.281	616.481				-0.0993521	-0.0949562	889
			888	14.8	6.50306	6.4418	14.8	667.181	627.534				0.0126761	-0.00263283	890
			889	14.8167	6.50291	6.40128	14.8167	667.083	602.614				0.0318607	0.0230476	891
			890	14.8333	6.50277	6.37685	14.8333	666.987	588.072				0.0232687	0.026312	892
			891	14.85	6.50263	6.38253	14.85	666.892	591.424				-0.0752111	-0.0716227	893
			892	14.8667	6.50249	6.475	14.8667	666.798	648.72				-0.190479	-0.217218	894
			893	14.8833	6.50235	6.55724	14.8833	666.706	704.323				-0.100904	-0.177846	895
			894	14.9	6.50221	6.47563	14.9	666.616	649.13				0.056848	-0.0391529	896
			895	14.9167	6.50208	6.57128	14.9167	666.527	714.286				0.0240269	-0.0509429	897
			896	14.9333	6.50195	6.35626	14.9333	666.44	576.089				0.0622682	-0.00502963	898
			897	14.95	6.50182	6.36448	14.95	666.354	580.844				0.0627383	0.0217072	899
			898	14.9667	6.50169	6.38464	14.9667	666.269	592.674				0.0398245	0.0131814	900
			899	14.9833	6.50157	6.45477	14.9833	666.187	635.73				0.0420071	0.0137199	901
			900	15	6.50145	6.43383	15	666.106	622.555				-0.0139269	-0.0249074	902
			901	15.0167	6.50133	6.47202	15.0167	666.026	646.787				0.0263277	0.0154461	903
			902	15.0333	6.50121	6.50102	15.0333	665.948	665.82				0.0687122	0.0545333	904
			903	15.05	6.5011	6.6095	15.05	665.872	742.115				0.166677	0.184193	905
			904	15.0667	6.50098	6.60196	15.0667	665.797	736.537				-0.00180484	0.0446141	906
			905	15.0833	6.50087	6.30817	15.0833	665.723	549.038				-0.0239474	0.023896	907
			906	15.1	6.50077	6.3389	15.1	665.651	566.175				0.0087752	0.0418534	908
			907	15.1167	6.50066	6.37447	15.1167	665.581	586.674				-0.00918018	0.0165408	909
			908	15.1333	6.50056	6.54023	15.1333	665.513	692.443				0.0200523	0.0417284	910
			909	15.15	6.50046	6.46774	15.15	665.445	644.028				-0.0532625	-0.0336182	911
			910	15.1667	6.50036	6.60287	15.1667	665.38	737.207				0.103594	0.104747	912
			911	15.1833	6.50026	6.54778	15.1833	665.316	697.692				-0.20085	-0.16143	913
			912	15.2	6.50017	6.33739	15.2	665.253	565.321				-0.0427189	-0.071285	914
			913	15.2167	6.50008	6.38646	15.2167	665.192	593.754				-0.0187946	-0.0603113	915
			914	15.2333	6.49999	6.36955	15.2333	665.133	583.796				-0.0513152	-0.0958533	916
			915	15.25	6.4999	6.54114	15.25	665.075	693.077				-0.112305	-0.165281	917
			916	15.2667	6.49982	6.43975	15.2667	665.019	626.251				0.0272248	-0.0292424	918
			917	15.2833	6.49973	6.43305	15.2833	664.964	622.069				0.0846082	0.0458108	919
			918	15.3	6.49965	6.36452	15.3	664.911	580.866				0.0414641	0.0210868	920
			919	15.3167	6.49958	6.46258	15.3167	664.86	640.71				-0.0337203	-0.049301	921
			920	15.3333	6.4995	6.50639	15.3333	664.81	669.404				-0.0254257	-0.0569888	922
			921	15.35	6.49943	6.48934	15.35	664.762	658.091				0.0794547	0.0520501	923
			922	15.3667	6.49936	6.45417	15.3667	664.715	635.347				0.054557	0.0451796	924
			923	15.3833	6.49929	6.28187	15.3833	664.67	534.788				-0.109338	-0.103803	925
			924	15.4	6.49922	6.41532	15.4	664.626	611.139				0.0215652	-0.00513405	926
			925	15.4167	6.49916	6.34245	15.4167	664.584	568.186				0.0937905	0.0795601	927
			926	15.4333	6.4991	6.28356	15.4333	664.543	535.692				0.0418911	0.0528613	928
			927	15.45	6.49904	6.4751	15.45	664.504	648.784				0.0568766	0.0755414	929
			928	15.4667	6.49898	6.35026	15.4667	664.467	572.644				-0.0955218	-0.0601133	930
			929	15.4833	6.49893	6.49052	15.4833	664.431	658.866				0.0869501	0.0912804	931
			930	15.5	6.49888	6.58456	15.5	664.397	723.83				0.119168	0.148026	932
			931	15.5167	6.49883	6.41507	15.5167	664.364	610.984				0.0466944	0.0980785	933
			932	15.5333	6.49878	6.37019	15.5333	664.333	584.168				0.043214	0.0984836	934
			933	15.55	6.49874	6.39857	15.55	664.303	600.986				0.00230452	0.0608945	935
			934	15.5667	6.4987	6.35807	15.5667	664.275	577.129				-0.0292287	0.0311586	936
			935	15.5833	6.49866	6.48637	15.5833	664.249	656.137				-0.223898	-0.166641	937
			936	15.6	6.49862	6.28858	15.6	664.224	538.387				0.0056973	-0.00710896	938
			937	15.6167	6.49858	6.47341	15.6167	664.201	647.687				-0.0352226	-0.0505104	939
			938	15.6333	6.49855	6.44217	15.6333	664.179	627.769				0.151732	0.136862	940
			939	15.65	6.49852	6.49465	15.65	664.159	661.596				0.0103565	0.041294	941
			940	15.6667	6.49849	6.51221	15.6667	664.141	673.312				0.0198762	0.0429328	942
			941	15.6833	6.49847	6.21641	15.6833	664.124	500.901				0.0427672	0.0708965	943
			942	15.7	6.49845	6.47385	15.7	664.108	647.974				-0.12775	-0.0892766	944
			943	15.7167	6.49842	6.57572	15.7167	664.095	717.459				-0.0426034	-0.0351287	945
			944	15.7333	6.49841	6.67561	15.7333	664.082	792.828				-0.0383583	-0.0432693	946
			945	15.75	6.49839	6.7056	15.75	664.072	816.968				-0.00645448	-0.0239259	947
			946	15.7667	6.49838	6.59976	15.7667	664.063	734.921				0.0504825	0.0373293	948
			947	15.7833	6.49837	6.70762	15.7833	664.055	818.619				-0.210611	-0.20184	949
			948	15.8	6.49836	6.66005	15.8	664.049	780.591				-0.0118674	-0.0646636	950
			949	15.8167	6.49835	6.48609	15.8167	664.045	655.95				0.00709048	-0.0427847	951
			950	15.8333	6.49835	6.61209	15.8333	664.042	744.039				-0.0375966	-0.0828247	952
			951	15.85	6.49834	6.40443	15.85	664.041	604.52				0.0801382	0.0189831	953
			952	15.8667	6.49834	6.63806	15.8667	664.041	763.612				0.0534717	0.0211557	954
			953	15.8833	6.49835	6.58488	15.8833	664.043	724.066				-0.0750224	-0.0890261	955
			954	15.9	6.49835	6.47983	15.9	664.047	651.857				-0.112269	-0.153382	956
			955	15.9167	6.49836	6.55261	15.9167	664.052	701.071				-0.0847759	-0.157463	957
			956	15.9333	6.49837	6.41759	15.9333	664.059	612.525				0.151704	0.0641443	958
			957	15.95	6.49838	6.56305	15.95	664.067	708.43				0.137467	0.101719	959
			958	15.9667	6.4984	6.65494	15.9667	664.077	776.608				-0.137489	-0.127655	960
			959	15.9833	6.49841	6.47559	15.9833	664.088	649.101				0.198732	0.156419	961
			960	16	6.49843	6.60455	16	664.101	738.449				0.041672	0.0609507	962
			961	16.0167	6.49846	6.52924	16.0167	664.116	684.877				0.00686351	0.0299366	963
			962	16.0333	6.49848	6.4703	16.0333	664.132	645.675				0.133556	0.152103	964
			963	16.05	6.49851	6.52057	16.05	664.149	678.966				0.0476852	0.102864	965
			964	16.0667	6.49854	6.66761	16.0667	664.169	786.511				-0.00477603	0.0527815	966
			965	16.0833	6.49857	6.55258	16.0833	664.19	701.051				-0.144996	-0.0918538	967
			966	16.1	6.4986	6.53651	16.1	664.212	689.875				0.0449685	0.0488887	968
			967	16.1167	6.49864	6.5555	16.1167	664.236	703.099				-0.0914135	-0.0706511	969
			968	16.1333	6.49868	6.57621	16.1333	664.262	717.814				-0.110451	-0.107036	970
			969	16.15	6.49872	6.59549	16.15	664.289	731.791				-0.0159138	-0.0596405	971
			970	16.1667	6.49876	6.51372	16.1667	664.318	674.327				-0.00495783	-0.0360158	972
			971	16.1833	6.49881	6.5159	16.1833	664.348	675.804				0.158874	0.133433	973
			972	16.2	6.49885	6.42213	16.2	664.38	615.313				0.102988	0.117001	974
			973	16.2167	6.4989	6.39176	16.2167	664.413	596.904				-0.122648	-0.0781685	975
			974	16.2333	6.49896	6.4768	16.2333	664.448	649.89				0.132492	0.129482	976
			975	16.25	6.49901	6.3577	16.25	664.485	576.918				-0.0319495	-0.000350816	977
			976	16.2667	6.49907	6.44503	16.2667	664.523	629.565				0.14417	0.164411	978
			977	16.2833	6.49913	6.56656	16.2833	664.563	710.919				0.147933	0.207574	979
			978	16.3	6.49919	6.47374	16.3	664.604	647.9				0.0258012	0.118104	980
			979	16.3167	6.49926	6.46893	16.3167	664.647	644.796				-0.0445555	0.0450557	981
			980	16.3333	6.49932	6.50627	16.3333	664.691	669.322				0.0642982	0.125085	982
			981	16.35	6.49939	6.39078	16.35	664.737	596.321				0.067257	0.153679	983
			982	16.3667	6.49946	6.50582	16.3667	664.785	669.025				0.0831222	0.178699	984
			983	16.3833	6.49954	6.58263	16.3833	664.834	722.435				0.0880228	0.203137	985
			984	16.4	6.49961	6.6331	16.4	664.885	759.833				-0.0273074	0.0954445	986
			985	16.4167	6.49969	6.50925	16.4167	664.937	671.326				-0.147086	-0.0226328	987
			986	16.4333	6.49977	6.58189	16.4333	664.991	721.901				-0.0732907	-0.00432377	988
			987	16.45	6.49986	6.71923	16.45	665.046	828.178				-0.054116	0.00157845	989
			988	16.4667	6.49994	6.728	16.4667	665.103	835.473				-0.142446	-0.104367	990
			989	16.4833	6.50003	6.67949	16.4833	665.162	795.914				-0.0376655	-0.0408218	991
			990	16.5	6.50012	6.61422	16.5	665.222	745.62				-0.124584	-0.124829	992
			991	16.5167	6.50021	6.60781	16.5167	665.283	740.857				-0.120468	-0.15722	993
			992	16.5333	6.50031	6.68956	16.5333	665.347	803.97				0.068539	0.0225226	994
			993	16.55	6.50041	6.87975	16.55	665.411	972.387				-0.049999	-0.0697939	995
			994	16.5667	6.50051	6.63492	16.5667	665.478	761.217				-0.105817	-0.151483	996
			995	16.5833	6.50061	6.65935	16.5833	665.546	780.042				-0.00389832	-0.0838343	997
			996	16.6	6.50071	6.64828	16.6	665.615	771.453				0.0439642	-0.0212267	998
			997	16.6167	6.50082	6.70329	16.6167	665.686	815.079				-0.0678789	-0.105787	999	ID 2
			998	16.6333	6.50093	6.66868	16.6333	665.759	787.355				0.0452764	-0.00798491	1000	1
			999	16.65	6.50104	6.68634	16.65	665.833	801.385				-0.0366238	-0.0773661	1001	2
			1000	16.6667	6.50115	6.5905	16.6667	665.909	728.147				0.0956971	0.0417934	1002	3
			1001	16.6833	6.50127	6.51751	16.6833	665.986	676.893				0.028657	0.0146613	1003	4
			1002	16.7	6.50139	6.48715	16.7	666.065	656.646				-0.0459323	-0.0672476	1004	5
			1003	16.7167	6.50151	6.48941	16.7167	666.145	658.134				0.0144277	-0.014726	1005	6
			1004	16.7333	6.50163	6.67092	16.7333	666.227	789.119				-0.0393904	-0.0602681	1006	7
			1005	16.75	6.50176	6.61178	16.75	666.31	743.803				-0.0835209	-0.10793	1007	8
			1006	16.7667	6.50188	6.61068	16.7667	666.395	742.986				-0.0401281	-0.0777445	1008	9
			1007	16.7833	6.50201	6.63162	16.7833	666.482	758.71				-0.0743377	-0.129322	1009	10
			1008	16.8	6.50214	6.70617	16.8	666.57	817.43				-0.0674804	-0.138508	1010	11
			1009	16.8167	6.50228	6.78297	16.8167	666.659	882.683				-0.0961687	-0.179265	1011	12
			1010	16.8333	6.50242	6.66961	16.8333	666.751	788.087				0.108911	-0.0075875	1012	13
			1011	16.85	6.50256	6.50146	16.85	666.843	666.116				0.069794	-0.000185451	1013	14
			1012	16.8667	6.5027	6.62806	16.8667	666.938	756.017				0.13739	0.0780039	1014	15
			1013	16.8833	6.50284	6.59806	16.8833	667.033	733.674				0.0392618	0.0347683	1015	16
			1014	16.9	6.50299	6.50997	16.9	667.131	671.808				0.104993	0.0997441	1016	17
			1015	16.9167	6.50313	6.65883	16.9167	667.23	779.641				0.0322206	0.0447032	1017	18
			1016	16.9333	6.50328	6.53099	16.9333	667.33	686.079				-0.0543146	-0.0338539	1018	19
			1017	16.95	6.50344	6.73363	16.95	667.432	840.191				0.0700326	0.0743294	1019	20
			1018	16.9667	6.50359	6.70469	16.9667	667.535	816.225				-0.0814469	-0.0580582	1020	21
			1019	16.9833	6.50375	6.58735	16.9833	667.64	725.856				0.227259	0.214828	1021	22
			1020	17	6.50391	6.58915	17	667.747	727.16				-0.0644768	-0.00106941	1022	23
			1021	17.0167	6.50407	6.68267	17.0167	667.855	798.449				-0.0226978	0.00750568	1023	24
			1022	17.0333	6.50424	6.49743	17.0333	667.965	663.434				0.132199	0.149966	1024	25
			1023	17.05	6.5044	6.52317	17.05	668.076	680.734				0.049253	0.108605	1025	26
			1024	17.0667	6.50457	6.70525	17.0667	668.188	816.683				0.118122	0.184368	1026	27
			1025	17.0833	6.50474	6.79482	17.0833	668.303	893.206				-0.0588087	0.0251584	1027	28
			1026	17.1	6.50491	6.61513	17.1	668.418	746.299				0.0712327	0.134277	1028	29
			1027	17.1167	6.50509	6.63477	17.1167	668.536	761.106				0.0802322	0.158923	1029	30
			1028	17.1333	6.50527	6.66346	17.1333	668.654	783.256				0.164469	0.260792	1030	31
			1029	17.15	6.50545	6.63751	17.15	668.775	763.192				0.0971105	0.236851	1031	32
			1030	17.1667	6.50563	6.60287	17.1667	668.896	737.204				0.216753	0.356137	1032	33
			1031	17.1833	6.50581	6.6141	17.1833	669.02	745.531				0.0982614	0.288881	1033	34
			1032	17.2	6.506	6.6041	17.2	669.145	738.117				-0.0163731	0.194985	1034	35
			1033	17.2167	6.50619	6.63756	17.2167	669.271	763.231				-0.128538	0.0459307	1035	36
			1034	17.2333	6.50638	6.70527	17.2333	669.399	816.7				0.0393515	0.179304	1036	37
			1035	17.25	6.50657	6.58598	17.25	669.528	724.859				-0.0543469	0.0899392	1037	38
			1036	17.2667	6.50677	6.51878	17.2667	669.659	677.749				0.0690674	0.196336	1038	39
			1037	17.2833	6.50697	6.6897	17.2833	669.791	804.08				0.137856	0.287011	1039	40
			1038	17.3	6.50717	6.57275	17.3	669.925	715.334				0.0234143	0.191762	1040	41
			1039	17.3167	6.50737	6.58762	17.3167	670.061	726.049				0.137376	0.314266	1041	42
			1040	17.3333	6.50757	6.662	17.3333	670.198	782.115				0.0756875	0.268027	1042	43
			1041	17.35	6.50778	6.65596	17.35	670.336	777.405				0.0708519	0.285919	1043	44
			1042	17.3667	6.50799	6.62413	17.3667	670.476	753.051				0.052265	0.259479	1044	45
			1043	17.3833	6.5082	6.54115	17.3833	670.617	693.085				0.0803189	0.301128	1045	46
			1044	17.4	6.50841	6.60271	17.4	670.76	737.087				-0.0570501	0.174882	1046	47
			1045	17.4167	6.50863	6.54795	17.4167	670.905	697.812				0.0154768	0.213114	1047	48
			1046	17.4333	6.50884	6.67091	17.4333	671.05	789.11				-0.0546782	0.134919	1048	49
			1047	17.45	6.50906	6.57116	17.45	671.198	714.201				0.0528381	0.219731	1049	50
			1048	17.4667	6.50929	6.52737	17.4667	671.347	683.601				0.132246	0.319493	1050	51
			1049	17.4833	6.50951	6.53011	17.4833	671.497	685.475				-0.0532231	0.157039	1051	52
			1050	17.5	6.50974	6.58582	17.5	671.649	724.743				-0.066649	0.116383	1052	53
			1051	17.5167	6.50996	6.44548	17.5167	671.802	629.85				-0.0731554	0.079807	1053	54
			1052	17.5333	6.51019	6.56902	17.5333	671.957	712.67				-0.0210592	0.101064	1054	55
			1053	17.55	6.51043	6.66156	17.55	672.113	781.766				0.00273974	0.105269	1055	56
			1054	17.5667	6.51066	6.55791	17.5667	672.271	704.8				-0.017528	0.10078	1056	57
			1055	17.5833	6.5109	6.61736	17.5833	672.43	747.964				0.0571088	0.17038	1057	58
			1056	17.6	6.51114	6.70805	17.6	672.591	818.969				-0.130425	-0.00120752	1058	59
			1057	17.6167	6.51138	6.59485	17.6167	672.753	731.318				0.106699	0.18652	1059	60
			1058	17.6333	6.51162	6.60584	17.6333	672.917	739.403				-0.0390587	0.0797149	1060	61
			1059	17.65	6.51187	6.55714	17.65	673.082	704.258				-0.150991	-0.0329709	1061	62
			1060	17.6667	6.51211	6.67352	17.6667	673.248	791.174				-0.0860548	-0.0176653	1062	63
			1061	17.6833	6.51236	6.6546	17.6833	673.416	776.348				-0.188371	-0.143255	1063	64
			1062	17.7	6.51262	6.67173	17.7	673.586	789.759				0.0502274	0.0503066	1064	65
			1063	17.7167	6.51287	6.72028	17.7167	673.757	829.046				0.0341372	0.0731516	1065	66
			1064	17.7333	6.51313	6.57952	17.7333	673.929	720.192				0.0828827	0.128842	1066	67
			1065	17.75	6.51338	6.72815	17.75	674.103	835.598				-0.0856176	-0.0189746	1067	68
			1066	17.7667	6.51364	6.48329	17.7667	674.278	654.119				-0.218674	-0.184596	1068	69
			1067	17.7833	6.51391	6.43992	17.7833	674.455	626.355				0.0307176	0.0165337	1069	70
			1068	17.8	6.51417	6.43098	17.8	674.633	620.781				-0.0206265	-0.0118345	1070	71
			1069	17.8167	6.51444	6.54608	17.8167	674.813	696.506				-0.0217843	-0.0214501	1071	72
			1070	17.8333	6.5147	6.44311	17.8333	674.994	628.36				-0.179945	-0.187712	1072	73
			1071	17.85	6.51497	6.49971	17.85	675.177	664.952				0.116322	0.0746961	1073	74
			1072	17.8667	6.51525	6.34612	17.8667	675.361	570.275				-0.0719421	-0.0832672	1074	75
			1073	17.8833	6.51552	6.45551	17.8833	675.546	636.197				0.135172	0.112529	1075	76
			1074	17.9	6.5158	6.57348	17.9	675.733	715.854				-0.0109483	0.00768934	1076	77
			1075	17.9167	6.51608	6.47384	17.9167	675.921	647.964				-0.0773387	-0.0494005	1077	78
			1076	17.9333	6.51636	6.39271	17.9333	676.111	597.471				-0.081145	-0.0885791	1078	79
			1077	17.95	6.51664	6.46881	17.95	676.302	644.716				0.0494924	0.0259989	1079	80
			1078	17.9667	6.51692	6.49	17.9667	676.495	658.52				-0.0505696	-0.0433702	1080	81
			1079	17.9833	6.51721	6.38864	17.9833	676.689	595.045				0.0451643	0.0511162	1081	82
			1080	18	6.5175	6.36583	18	676.884	581.629				-0.185742	-0.172996	1082	83
			1081	18.0167	6.51779	6.41197	18.0167	677.081	609.09				0.0321008	-0.00641051	1083	84
			1082	18.0333	6.51808	6.53863	18.0333	677.279	691.341				-0.141749	-0.15847	1084	85
			1083	18.05	6.51838	6.4347	18.05	677.479	623.094				0.116182	0.0707591	1085	86
			1084	18.0667	6.51867	6.34106	18.0667	677.68	567.398				0.163686	0.166051	1086	87
			1085	18.0833	6.51897	6.44087	18.0833	677.882	626.951				-0.0321282	0.00597153	1087	88
			1086	18.1	6.51927	6.52157	18.1	678.086	679.646				-0.0551745	-0.0228949	1088	89
			1087	18.1167	6.51958	6.39071	18.1167	678.291	596.28				-0.0508516	-0.025468	1089	90
			1088	18.1333	6.51988	6.27893	18.1333	678.498	533.215				-0.0156136	-0.00830035	1090	91
			1089	18.15	6.52019	6.27457	18.15	678.706	530.898				0.0687529	0.0675415	1091	92
			1090	18.1667	6.5205	6.22759	18.1667	678.916	506.535				0.0164361	0.0396179	1092	93
			1091	18.1833	6.52081	6.45167	18.1833	679.126	633.757				0.183946	0.208132	1093	94
			1092	18.2	6.52112	6.5091	18.2	679.339	671.22				-0.00774224	0.0684772	1094	95
			1093	18.2167	6.52143	6.31568	18.2167	679.552	553.179				-0.0322971	0.0304443	1095	96
			1094	18.2333	6.52175	6.45928	18.2333	679.767	638.6				-0.18058	-0.118723	1096	97
			1095	18.25	6.52207	6.40045	18.25	679.984	602.114				0.0813596	0.0980961	1097	98
			1096	18.2667	6.52239	6.49939	18.2667	680.201	664.736				0.0560655	0.0835482	1098	99
			1097	18.2833	6.52271	6.32575	18.2833	680.42	558.776				0.0833478	0.131463	1099	100
			1098	18.3	6.52303	6.36836	18.3	680.641	583.101				0.101528	0.172164	1100	101
			1099	18.3167	6.52336	6.39818	18.3167	680.863	600.749				-0.0591152	0.0540108	1101	102
			1100	18.3333	6.52369	6.30417	18.3333	681.086	546.846				0.136247	0.197853	1102	103
			1101	18.35	6.52402	6.22143	18.35	681.311	503.425				0.0125516	0.115477	1103	104
			1102	18.3667	6.52435	6.38144	18.3667	681.537	590.78				-0.0457936	0.0439191	1104	105
			1103	18.3833	6.52468	6.54727	18.3833	681.764	697.337				0.102491	0.190957	1105	106
			1104	18.4	6.52502	6.51354	18.4	681.992	674.211				0.0175459	0.132993	1106	107
			1105	18.4167	6.52536	6.4307	18.4167	682.222	620.607				0.0344173	0.139919	1107	108
			1106	18.4333	6.52569	6.41381	18.4333	682.454	610.212				-0.0666061	0.0452797	1108	109
			1107	18.45	6.52604	6.34724	18.45	682.687	570.917				-0.0863475	-0.00483966	1109	110
			1108	18.4667	6.52638	6.39367	18.4667	682.921	598.049				-0.108753	-0.0574443	1110	111
			1109	18.4833	6.52672	6.44429	18.4833	683.156	629.102				-0.160272	-0.146207	1111	112
			1110	18.5	6.52707	6.41161	18.5	683.393	608.874				-0.04411	-0.064912	1112	113
			1111	18.5167	6.52742	6.40275	18.5167	683.631	603.504				-0.0113434	-0.0239937	1113	114
			1112	18.5333	6.52777	6.59558	18.5333	683.87	731.857				-0.0242612	-0.0399659	1114	115
			1113	18.55	6.52812	6.48559	18.55	684.111	655.627				0.14187	0.122251	1115	116
			1114	18.5667	6.52847	6.44456	18.5667	684.353	629.272				0.0352522	0.0679924	1116	117
			1115	18.5833	6.52883	6.64024	18.5833	684.596	765.277				0.0233851	0.0579597	1117	118
			1116	18.6	6.52919	6.48647	18.6	684.841	656.203				0.00992218	0.0486995	1118	119
			1117	18.6167	6.52955	6.73673	18.6167	685.087	842.801				-0.0703833	-0.0307187	1119	120
			1118	18.6333	6.52991	6.75957	18.6333	685.334	862.271				-0.0425784	-0.0189366	1120	121
			1119	18.65	6.53027	6.76485	18.65	685.582	866.836				-0.140558	-0.129556	1121	122
			1120	18.6667	6.53063	6.51901	18.6667	685.832	677.905				-0.0507982	-0.0803474	1122	123
			1121	18.6833	6.531	6.69025	18.6833	686.083	804.524				0.0172715	-0.029117	1123	124
			1122	18.7	6.53137	6.68837	18.7	686.336	803.016				0.0786708	0.0690506	1124	125
			1123	18.7167	6.53174	6.61771	18.7167	686.59	748.232				0.0329328	0.0289863	1125	126
			1124	18.7333	6.53211	6.59969	18.7333	686.845	734.868				0.00306705	0.00286226	1126	127
			1125	18.75	6.53248	6.61884	18.75	687.101	749.075				0.124144	0.134473	1127	128
			1126	18.7667	6.53286	6.67784	18.7667	687.358	794.604				-0.123523	-0.0927963	1128	129
			1127	18.7833	6.53323	6.64131	18.7833	687.617	766.102				0.058888	0.0555504	1129	130
			1128	18.8	6.53361	6.83152	18.8	687.877	926.594				0.0938256	0.104738	1130	131
			1129	18.8167	6.53399	6.67674	18.8167	688.139	793.727				0.0952295	0.133341	1131	132
			1130	18.8333	6.53437	6.702	18.8333	688.402	814.028				0.0465221	0.112363	1132	133
			1131	18.85	6.53476	6.47396	18.85	688.666	648.047				0.0442852	0.116756	1133	134
			1132	18.8667	6.53514	6.58247	18.8667	688.931	722.321				0.134526	0.216754	1134	135
			1133	18.8833	6.53553	6.60283	18.8833	689.197	737.18				-0.00813257	0.0995996	1135	136
			1134	18.9	6.53592	6.65671	18.9	689.465	777.984				-0.158132	-0.0621144	1136	137
			1135	18.9167	6.53631	6.52605	18.9167	689.734	682.696				0.0769883	0.119862	1137	138
			1136	18.9333	6.5367	6.58975	18.9333	690.004	727.602				0.0982302	0.181856	1138	139
			1137	18.95	6.53709	6.59378	18.95	690.275	730.534				-0.112587	-0.00515067	1139	140
			1138	18.9667	6.53749	6.49551	18.9667	690.548	662.159				-0.0376515	0.0246854	1140	141
			1139	18.9833	6.53788	6.4787	18.9833	690.822	651.124				-0.149766	-0.0878528	1141	142
			1140	19	6.53828	6.46098	19	691.097	639.69				0.170145	0.197996	1142	143
			1141	19.0167	6.53868	6.50926	19.0167	691.374	671.328				0.0278527	0.10478	1143	144
			1142	19.0333	6.53908	6.39763	19.0333	691.651	600.421				0.0798038	0.158154	1144	145
			1143	19.05	6.53948	6.54252	19.05	691.93	694.035				0.110966	0.200368	1145	146
			1144	19.0667	6.53989	6.55143	19.0667	692.21	700.245				0.0890266	0.223054	1146	147
			1145	19.0833	6.5403	6.55085	19.0833	692.491	699.839				-0.00346214	0.132627	1147	148
			1146	19.1	6.5407	6.62825	19.1	692.774	756.161				0.0654272	0.198274	1148	149
			1147	19.1167	6.54111	6.63355	19.1167	693.057	760.173				-0.121219	0.0147935	1149	150
			1148	19.1333	6.54152	6.5333	19.1333	693.342	687.665				0.0545641	0.147328	1150	151
			1149	19.15	6.54194	6.72648	19.15	693.628	834.202				-0.0433878	0.0707184	1151	152
			1150	19.1667	6.54235	6.66057	19.1667	693.915	780.997				0.0895459	0.180902	1152	153
			1151	19.1833	6.54277	6.60664	19.1833	694.204	739.991				0.073019	0.194762	1153	154
			1152	19.2	6.54318	6.6987	19.2	694.493	811.353				-0.204763	-0.0637671	1154	155
			1153	19.2167	6.5436	6.80685	19.2167	694.784	904.017				-0.067303	-0.00186983	1155	156
			1154	19.2333	6.54402	6.71894	19.2333	695.076	827.937				-0.000444181	0.0581984	1156	157
			1155	19.25	6.54444	6.56956	19.25	695.369	713.055				0.00511761	0.079054	1157	158
			1156	19.2667	6.54487	6.65974	19.2667	695.663	780.347				0.112974	0.197866	1158	159
			1157	19.2833	6.54529	6.49893	19.2833	695.959	664.432				-0.0956095	0.0161559	1159	160
			1158	19.3	6.54572	6.46417	19.3	696.255	641.734				-0.153699	-0.0767075	1160	161
			1159	19.3167	6.54614	6.47325	19.3167	696.553	647.588				-0.107431	-0.0723879	1161	162
			1160	19.3333	6.54657	6.51273	19.3333	696.852	673.663				-0.125349	-0.108144	1162	163
			1161	19.35	6.547	6.43942	19.35	697.152	626.045				0.0165331	0.00327262	1163	164
			1162	19.3667	6.54743	6.55015	19.3667	697.453	699.35				-0.0362451	-0.0445349	1164	165
			1163	19.3833	6.54787	6.49289	19.3833	697.755	660.43				0.0619551	0.050147	1165	166
			1164	19.4	6.5483	6.55257	19.4	698.058	701.041				0.00675688	0.00679726	1166	167
			1165	19.4167	6.54874	6.46168	19.4167	698.363	640.135				0.0239903	0.0290838	1167	168
			1166	19.4333	6.54918	6.38687	19.4333	698.669	593.992				-0.0120328	0.00829105	1168	169
			1167	19.45	6.54962	6.62339	19.45	698.975	752.491				0.0205675	0.0298391	1169	170
			1168	19.4667	6.55006	6.54653	19.4667	699.283	696.825				0.124626	0.140506	1170	171
			1169	19.4833	6.5505	6.87609	19.4833	699.592	968.829				0.0930133	0.132641	1171	172
			1170	19.5	6.55094	6.78839	19.5	699.902	887.487				-0.0597087	0.014602	1172	173
			1171	19.5167	6.55139	6.52634	19.5167	700.214	682.891				-0.155982	-0.107615	1173	174
			1172	19.5333	6.55183	6.52568	19.5333	700.526	682.445				-0.0551879	-0.0369191	1174	175
			1173	19.55	6.55228	6.43478	19.55	700.839	623.146				0.0414039	0.0415346	1175	176
			1174	19.5667	6.55273	6.60687	19.5667	701.154	740.16				-0.0283403	-0.0217409	1176	177
			1175	19.5833	6.55318	6.50414	19.5833	701.469	667.902				-0.254967	-0.254371	1177	178
			1176	19.6	6.55363	6.39968	19.6	701.786	601.654				-0.0144846	-0.0774907	1178	179
			1177	19.6167	6.55408	6.64483	19.6167	702.104	768.796				0.219235	0.15934	1179	180
			1178	19.6333	6.55453	6.47497	19.6333	702.422	648.7				-0.0369309	-0.0262783	1180	181
			1179	19.65	6.55499	6.4931	19.65	702.742	660.567				-0.0200281	-0.028117	1181	182
			1180	19.6667	6.55545	6.54695	19.6667	703.063	697.113				-0.0679444	-0.0792247	1182	183
			1181	19.6833	6.5559	6.47037	19.6833	703.385	645.722				-0.0778538	-0.104356	1183	184
			1182	19.7	6.55636	6.43224	19.7	703.708	621.562				0.0956976	0.0467242	1184	185
			1183	19.7167	6.55682	6.50608	19.7167	704.032	669.199				-0.0522514	-0.0694785	1185	186
			1184	19.7333	6.55729	6.37905	19.7333	704.357	589.368				-0.143034	-0.16891	1186	187
			1185	19.75	6.55775	6.49048	19.75	704.683	658.84				0.145254	0.0826845	1187	188
			1186	19.7667	6.55821	6.6653	19.7667	705.01	784.699				-0.0444178	-0.0571607	1188	189
			1187	19.7833	6.55868	6.48513	19.7833	705.338	655.322				0.069621	0.0501374	1189	190
			1188	19.8	6.55914	6.5358	19.8	705.667	689.385				0.0531423	0.0580654	1190	191
			1189	19.8167	6.55961	6.40509	19.8167	705.997	604.916				0.123665	0.152005	1191	192
			1190	19.8333	6.56008	6.52476	19.8333	706.329	681.815				-0.106333	-0.056054	1192	193
			1191	19.85	6.56055	6.6758	19.85	706.661	792.979				0.154092	0.152587	1193	194
			1192	19.8667	6.56102	6.5221	19.8667	706.994	680.006				-0.18926	-0.134076	1194	195
			1193	19.8833	6.56149	6.59904	19.8833	707.328	734.393				0.0305513	0.0315158	1195	196
			1194	19.9	6.56197	6.65841	19.9	707.663	779.311				-0.0284584	-0.0237734	1196	197
			1195	19.9167	6.56244	6.53974	19.9167	707.999	692.109				-0.0992298	-0.0884855	1197	198
			1196	19.9333	6.56292	6.57512	19.9333	708.336	717.032				0.0731939	0.0550344	1198	199
			1197	19.95	6.5634	6.50829	19.95	708.674	670.679				0.0330279	0.0486202	1199	200
			1198	19.9667	6.56387	6.49409	19.9667	709.013	661.221				-0.0130157	0.00127335	1200	201
			1199	19.9833	6.56435	6.56988	19.9833	709.353	713.285				0.0775756	0.0973787	1201	202
			1200	20	6.56483	6.65143	20	709.694	773.889				-0.18795	-0.134303	1202	203
			1201	20.0167	6.56532	6.66952	20.0167	710.036	788.021				-0.0949361	-0.110567	1203	204
			1202	20.0333	6.5658	6.27789	20.0333	710.379	532.666				0.0647677	0.0301976	1204	205
			1203	20.05	6.56628	6.54086	20.05	710.723	692.884				0.125417	0.123712	1205	206
			1204	20.0667	6.56677	6.65843	20.0667	711.068	779.33				-0.158819	-0.118621	1206	207
			1205	20.0833	6.56725	6.53213	20.0833	711.413	686.861				-0.00744258	-0.01699	1207	208
			1206	20.1	6.56774	6.63194	20.1	711.76	758.953				0.00422753	-0.0152122	1208	209
			1207	20.1167	6.56823	6.66662	20.1167	712.107	785.739				-0.0747214	-0.090018	1209	210
			1208	20.1333	6.56872	6.63731	20.1333	712.456	763.039				0.0857358	0.069738	1210	211
			1209	20.15	6.56921	6.63574	20.15	712.805	761.846				-0.178101	-0.172627	1211	212
			1210	20.1667	6.5697	6.67118	20.1667	713.155	789.326				0.0858362	0.0398846	1212	213
			1211	20.1833	6.57019	6.56658	20.1833	713.506	710.932				0.0153764	0.00209184	1213	214
			1212	20.2	6.57068	6.57847	20.2	713.858	719.441				0.131453	0.111381	1214	215
			1213	20.2167	6.57118	6.49751	20.2167	714.211	663.486				0.123485	0.161342	1215	216
			1214	20.2333	6.57167	6.69948	20.2333	714.565	811.983				0.0920949	0.147435	1216	217
			1215	20.25	6.57217	6.44651	20.25	714.919	630.495				-0.167939	-0.0945295	1217	218
			1216	20.2667	6.57267	6.40158	20.2667	715.275	602.799				-0.0157655	0.00703787	1218	219
			1217	20.2833	6.57317	6.66135	20.2833	715.631	781.608				-0.0773516	-0.059955	1219	220
			1218	20.3	6.57366	6.64612	20.3	715.988	769.789				-0.127309	-0.121007	1220	221
			1219	20.3167	6.57416	6.75384	20.3167	716.347	857.341				0.0376417	0.00039972	1221	222
			1220	20.3333	6.57466	6.78212	20.3333	716.705	881.933				-0.0669994	-0.0863726	1222	223
			1221	20.35	6.57517	6.67938	20.35	717.065	795.826				-0.100799	-0.135526	1223	224
			1222	20.3667	6.57567	6.5002	20.3667	717.426	665.276				0.0464806	-0.0102357	1224	225
			1223	20.3833	6.57617	6.56613	20.3833	717.787	710.618				0.0920428	0.0535408	1225	226
			1224	20.4	6.57668	6.51085	20.4	718.149	672.4				-0.126749	-0.141302	1226	227
			1225	20.4167	6.57718	6.53403	20.4167	718.512	688.167				0.012683	-0.0455643	1227	228
			1226	20.4333	6.57769	6.56329	20.4333	718.876	708.602				-0.0811472	-0.1311	1228	229
			1227	20.45	6.5782	6.48668	20.45	719.241	656.339				0.0818788	0.00961013	1229	230
			1228	20.4667	6.5787	6.6841	20.4667	719.606	799.59				-0.0363766	-0.0622331	1230	231
			1229	20.4833	6.57921	6.6074	20.4833	719.973	740.559				-0.0342465	-0.0754448	1231	232
			1230	20.5	6.57972	6.75558	20.5	720.34	858.842				0.110334	0.0669693	1232	233
			1231	20.5167	6.58023	6.63876	20.5167	720.708	764.149				0.0478655	0.0298501	1233	234
			1232	20.5333	6.58074	6.61517	20.5333	721.076	746.329				-0.0160494	-0.00966614	1234	235
			1233	20.55	6.58126	6.72926	20.55	721.446	836.53				0.0714528	0.0736896	1235	236
			1234	20.5667	6.58177	6.78111	20.5667	721.816	881.046				-0.0200437	0.00170094	1236	237
			1235	20.5833	6.58228	6.74501	20.5833	722.187	849.806				0.257171	0.246108	1237	238
			1236	20.6	6.5828	6.73136	20.6	722.558	838.286				0.0830952	0.142808	1238	239
			1237	20.6167	6.58331	6.81478	20.6167	722.931	911.216				0.0540953	0.130928	1239	240
			1238	20.6333	6.58383	6.88376	20.6333	723.304	976.29				0.196092	0.288099	1240	241
			1239	20.65	6.58435	6.70624	20.65	723.678	817.489				-0.0258127	0.10646	1241	242
			1240	20.6667	6.58486	6.71417	20.6667	724.052	823.996				0.110394	0.219885	1242	243
			1241	20.6833	6.58538	6.89417	20.6833	724.427	986.508				-0.0579375	0.0608537	1243	244
			1242	20.7	6.5859	6.81232	20.7	724.803	908.975				-0.131066	-0.027037	1244	245
			1243	20.7167	6.58642	6.95953	20.7167	725.18	1053.14				-0.0429244	0.0132547	1245	246
			1244	20.7333	6.58694	6.7706	20.7333	725.558	871.837				-0.0939497	-0.0360964	1246	247
			1245	20.75	6.58746	6.83269	20.75	725.936	927.686				0.101091	0.143372	1247	248
			1246	20.7667	6.58798	6.75866	20.7667	726.315	861.483				-0.134443	-0.0659917	1248	249
			1247	20.7833	6.58851	6.82024	20.7833	726.694	916.203				-0.110383	-0.0893845	1249	250
			1248	20.8	6.58903	6.77284	20.8	727.074	873.787				-0.0157226	-0.0257007	1250	251
			1249	20.8167	6.58955	6.66622	20.8167	727.455	785.42				-0.167747	-0.170658	1251	252
			1250	20.8333	6.59008	6.54524	20.8333	727.836	695.926				-0.0726022	-0.123599	1252	253
			1251	20.85	6.5906	6.652	20.85	728.219	774.331				0.113694	0.0546832	1253	254
			1252	20.8667	6.59113	6.72412	20.8667	728.601	832.24				0.160391	0.144694	1254	255
			1253	20.8833	6.59165	6.63069	20.8833	728.985	758.006				-0.152046	-0.127952	1255	256
			1254	20.9	6.59218	6.92893	20.9	729.369	1021.41				0.0972898	0.0898247	1256	257
			1255	20.9167	6.59271	6.67285	20.9167	729.754	790.643				-0.115567	-0.109344	1257	258
			1256	20.9333	6.59323	6.56461	20.9333	730.139	709.536				0.0413517	0.0240584	1258	259
			1257	20.95	6.59376	6.68545	20.95	730.525	800.668				0.0603463	0.0659834	1259	260
			1258	20.9667	6.59429	6.5954	20.9667	730.912	731.724				-0.0269878	-0.00611883	1260	261
			1259	20.9833	6.59482	6.62856	20.9833	731.299	756.392				-0.116797	-0.108918	1261	262
			1260	21	6.59535	6.77994	21	731.686	880.019				0.110165	0.0953056	1262	263
			1261	21.0167	6.59588	6.70533	21.0167	732.075	816.744				-0.0125661	0.00680332	1263	264
			1262	21.0333	6.59641	6.65964	21.0333	732.464	780.271				0.0778839	0.0935121	1264	265
			1263	21.05	6.59695	6.70229	21.05	732.853	814.269				0.182593	0.199245	1265	266
			1264	21.0667	6.59748	6.52351	21.0667	733.243	680.962				-0.124455	-0.0575327	1266	267
			1265	21.0833	6.59801	6.68453	21.0833	733.634	799.938				0.0503715	0.0814186	1267	268
			1266	21.1	6.59854	6.69751	21.1	734.025	810.382				-0.0163207	0.0353372	1268	269
			1267	21.1167	6.59908	6.54405	21.1167	734.417	695.098				-0.181331	-0.15396	1269	270
			1268	21.1333	6.59961	6.58946	21.1333	734.809	727.39				0.0768918	0.0503719	1270	271
			1269	21.15	6.60015	6.72862	21.15	735.202	835.995				-0.0581906	-0.0531896	1271	272
			1270	21.1667	6.60068	6.75345	21.1667	735.596	857.011				0.134391	0.128469	1272	273
			1271	21.1833	6.60122	6.57097	21.1833	735.989	714.06				0.000604646	0.0500632	1273	274
			1272	21.2	6.60175	6.60601	21.2	736.384	739.526				0.112219	0.135629	1274	275
			1273	21.2167	6.60229	6.61925	21.2167	736.779	749.382				-0.0718049	-0.00880341	1275	276
			1274	21.2333	6.60282	6.55785	21.2333	737.174	704.754				-0.12882	-0.102649	1276	277
			1275	21.25	6.60336	6.78346	21.25	737.57	883.122				-0.0243684	-0.0427796	1277	278
			1276	21.2667	6.6039	6.54539	21.2667	737.967	696.029				-0.182429	-0.191909	1278	279
			1277	21.2833	6.60444	6.58456	21.2833	738.363	723.83				-0.0258635	-0.0840013	1279	280
			1278	21.3	6.60497	6.65213	21.3	738.761	774.428				-0.0395743	-0.0900928	1280	281
			1279	21.3167	6.60551	6.68238	21.3167	739.159	798.215				-0.0445516	-0.098867	1281	282
			1280	21.3333	6.60605	6.60616	21.3333	739.557	739.641				-0.19747	-0.259427	1282	283
			1281	21.35	6.60659	6.72641	21.35	739.956	834.148				-0.0765268	-0.188569	1283	284
			1282	21.3667	6.60713	6.60553	21.3667	740.355	739.169				-0.021547	-0.136658	1284	285
			1283	21.3833	6.60767	6.6894	21.3833	740.754	803.837				-0.0538315	-0.172792	1285	286
			1284	21.4	6.60821	6.58498	21.4	741.155	724.14				-0.0261403	-0.149941	1286	287
			1285	21.4167	6.60875	6.64241	21.4167	741.555	766.941				-0.119642	-0.230143	1287	288
			1286	21.4333	6.60929	6.63223	21.4333	741.956	759.172				-0.0643826	-0.210018	1288	289
			1287	21.45	6.60983	6.65017	21.45	742.357	772.916				0.147331	0.00937625	1289	290
			1288	21.4667	6.61037	6.67435	21.4667	742.759	791.83				0.109487	0.0242338	1290	291
			1289	21.4833	6.61091	6.64176	21.4833	743.161	766.439				0.0177665	-0.0532734	1291	292
			1290	21.5	6.61145	6.59771	21.5	743.564	733.415				-0.196463	-0.243755	1292	293
			1291	21.5167	6.612	6.35127	21.5167	743.967	573.222				0.0375582	-0.0790239	1293	294
			1292	21.5333	6.61254	6.58547	21.5333	744.37	724.492				0.0715811	-0.0190858	1294	295
			1293	21.55	6.61308	6.66518	21.55	744.773	784.607				0.159915	0.0810819	1295	296
			1294	21.5667	6.61362	6.5029	21.5667	745.177	667.073				-0.0813346	-0.102968	1296	297
			1295	21.5833	6.61416	6.68546	21.5833	745.582	800.676				0.143634	0.0918377	1297	298
			1296	21.6	6.61471	6.65188	21.6	745.986	774.238				-0.126565	-0.136846	1298	299
			1297	21.6167	6.61525	6.5801	21.6167	746.391	720.611				0.00431911	-0.0531689	1299	300
			1298	21.6333	6.61579	6.75955	21.6333	746.797	862.255				0.0872458	0.053404	1300	301
			1299	21.65	6.61634	6.79939	21.65	747.202	897.297				0.0302533	0.0156864	1301	302
			1300	21.6667	6.61688	6.73236	21.6667	747.608	839.129				0.0265953	0.00493258	1302	303
			1301	21.6833	6.61742	6.54868	21.6833	748.015	698.321				-0.125795	-0.128942	1303	304
			1302	21.7	6.61797	6.61932	21.7	748.421	749.432				0.0573299	0.00848509	1304	305
			1303	21.7167	6.61851	6.56231	21.7167	748.828	707.908				0.0346272	0.0272406	1305	306
			1304	21.7333	6.61905	6.65143	21.7333	749.235	773.889				0.0454322	0.0248049	1306	307
			1305	21.75	6.6196	6.67649	21.75	749.643	793.529				-0.0570836	-0.0511001	1307	308
			1306	21.7667	6.62014	6.53684	21.7667	750.051	690.105				0.0334809	0.0149941	1308	309
			1307	21.7833	6.62068	6.72693	21.7833	750.459	834.581				-0.0484069	-0.0602414	1309	310
			1308	21.8	6.62123	6.60101	21.8	750.867	735.841				0.175933	0.144317	1310	311
			1309	21.8167	6.62177	6.60807	21.8167	751.275	741.052				0.0622956	0.0909273	1311	312
			1310	21.8333	6.62232	6.69063	21.8333	751.684	804.832				-0.0825226	-0.0506046	1312	313
			1311	21.85	6.62286	6.61885	21.85	752.093	749.087				-0.139198	-0.136824	1313	314
			1312	21.8667	6.6234	6.76289	21.8667	752.502	865.136				-0.0518241	-0.0942652	1314	315
			1313	21.8833	6.62395	6.54365	21.8833	752.912	694.819				-0.00596472	-0.0504279	1315	316
			1314	21.9	6.62449	6.79354	21.9	753.321	892.065				0.0593762	0.0118952	1316	317
			1315	21.9167	6.62504	6.66311	21.9167	753.731	782.979				-0.240623	-0.253734	1317	318
			1316	21.9333	6.62558	6.62095	21.9333	754.141	750.655				0.104114	0.0013865	1318	319
			1317	21.95	6.62612	6.68027	21.95	754.551	796.536				0.0877538	0.038495	1319	320
			1318	21.9667	6.62667	6.73611	21.9667	754.962	842.274				0.0458211	0.0264008	1320	321
			1319	21.9833	6.62721	6.70905	21.9833	755.372	819.789				0.0258677	0.0160937	1321	322
			1320	22	6.62775	6.6415	22	755.783	766.245				-0.0122165	-0.0173253	1322	323
			1321	22.0167	6.6283	6.72527	22.0167	756.194	833.195				0.0795938	0.0632189	1323	324
			1322	22.0333	6.62884	6.57483	22.0333	756.605	716.823				-0.0968368	-0.0905373	1324	325
			1323	22.05	6.62938	6.65323	22.05	757.016	775.282				-0.074906	-0.095963	1325	326
			1324	22.0667	6.62993	6.72998	22.0667	757.427	837.134				0.0175477	-0.00929895	1326	327
			1325	22.0833	6.63047	6.66318	22.0833	757.839	783.041				0.043803	0.00272764	1327	328
			1326	22.1	6.63101	6.65954	22.1	758.25	780.193				-0.0548755	-0.0730163	1328	329
			1327	22.1167	6.63156	6.57261	22.1167	758.662	715.237				-0.0308748	-0.0687786	1329	330
			1328	22.1333	6.6321	6.63145	22.1333	759.073	758.578				-0.189118	-0.216852	1330	331
			1329	22.15	6.63264	6.6838	22.15	759.485	799.35				-0.0139583	-0.0917792	1331	332
			1330	22.1667	6.63318	6.61322	22.1667	759.897	744.878				0.12194	0.0463631	1332	333
			1331	22.1833	6.63373	6.52875	22.1833	760.309	684.539				-0.0274584	-0.079027	1333	334
			1332	22.2	6.63427	6.45824	22.2	760.721	637.94				-0.00514874	-0.0681956	1334	335
			1333	22.2167	6.63481	6.4696	22.2167	761.133	645.226				0.010368	-0.0499772	1335	336
			1334	22.2333	6.63535	6.66308	22.2333	761.545	782.96				-0.00580307	-0.0605364	1336	337
			1335	22.25	6.63589	6.72194	22.25	761.958	830.43				0.0750057	0.0179836	1337	338
			1336	22.2667	6.63643	6.59855	22.2667	762.37	734.027				-0.113775	-0.154268	1338	339
			1337	22.2833	6.63697	6.6457	22.2833	762.782	769.467				-0.0494388	-0.128899	1339	340
			1338	22.3	6.63751	6.58278	22.3	763.194	722.545				0.0604418	-0.00500747	1340	341
			1339	22.3167	6.63805	6.68193	22.3167	763.607	797.854				-0.166685	-0.219446	1341	342
			1340	22.3333	6.63859	6.56601	22.3333	764.019	710.53				0.110468	0.0195577	1342	343
			1341	22.35	6.63913	6.63604	22.35	764.431	762.07				0.0658038	-0.00539114	1343	344
			1342	22.3667	6.63967	6.6127	22.3667	764.844	744.49				0.0605858	0.0111086	1344	345
			1343	22.3833	6.64021	6.7558	22.3833	765.256	859.026				0.0313848	0.0129248	1345	346
			1344	22.4	6.64075	6.59163	22.4	765.668	728.968				0.0355755	0.0115053	1346	347
			1345	22.4167	6.64129	6.59215	22.4167	766.08	729.346				-0.0331772	-0.0399628	1347	348
			1346	22.4333	6.64182	6.57323	22.4333	766.492	715.676				0.0301067	0.000755595	1348	349
			1347	22.45	6.64236	6.70534	22.45	766.904	816.758				-0.0999914	-0.115143	1349	350
			1348	22.4667	6.6429	6.54549	22.4667	767.317	696.098				-0.0705135	-0.124885	1350	351
			1349	22.4833	6.64344	6.62004	22.4833	767.728	749.977				-0.067828	-0.131625	1351	352
			1350	22.5	6.64397	6.59685	22.5	768.14	732.785				0.0260664	-0.0518131	1352	353
			1351	22.5167	6.64451	6.53924	22.5167	768.552	691.759				-0.00980347	-0.0725928	1353	354
			1352	22.5333	6.64504	6.50838	22.5333	768.964	670.736				0.013677	-0.0409949	1354	355
			1353	22.55	6.64558	6.49403	22.55	769.375	661.184				0.075166	0.0144084	1355	356
			1354	22.5667	6.64611	6.62839	22.5667	769.787	756.261				-0.0234754	-0.0456677	1356	357
			1355	22.5833	6.64665	6.72772	22.5833	770.198	835.241				-0.19016	-0.227832	1357	358
			1356	22.6	6.64718	6.53659	22.6	770.61	689.932				0.0817039	-0.00717257	1358	359
			1357	22.6167	6.64772	6.56197	22.6167	771.021	707.666				0.0453783	-0.0156891	1359	360
			1358	22.6333	6.64825	6.6706	22.6333	771.432	788.868				0.0609521	-0.00119063	1360	361
			1359	22.65	6.64878	6.68082	22.65	771.843	796.97				-0.0567646	-0.0969947	1361	362
			1360	22.6667	6.64931	6.57426	22.6667	772.253	716.418				0.0260053	-0.016697	1362	363
			1361	22.6833	6.64984	6.60392	22.6833	772.664	737.986				0.0318352	-0.00887761	1363	364
			1362	22.7	6.65037	6.7716	22.7	773.074	872.709				0.0363394	0.00779364	1364	365
			1363	22.7167	6.65091	6.68311	22.7167	773.484	798.803				-0.0516048	-0.0809183	1365	366
			1364	22.7333	6.65143	6.71169	22.7333	773.894	821.961				-0.0015877	-0.0444424	1366	367
			1365	22.75	6.65196	6.83329	22.75	774.304	928.24				-0.063129	-0.102437	1367	368
			1366	22.7667	6.65249	6.70847	22.7667	774.713	819.316				-0.0176679	-0.0736507	1368	369
			1367	22.7833	6.65302	6.63219	22.7833	775.123	759.141				-0.0192502	-0.0743894	1369	370
			1368	22.8	6.65355	6.64986	22.8	775.532	772.679				0.0636187	0.0106075	1370	371
			1369	22.8167	6.65408	6.75389	22.8167	775.941	857.385				0.0612045	0.0208597	1371	372
			1370	22.8333	6.6546	6.60608	22.8333	776.349	739.582				-0.024298	-0.0365354	1372	373
			1371	22.85	6.65513	6.65507	22.85	776.757	776.716				0.24625	0.22397	1373	374
			1372	22.8667	6.65565	6.68322	22.8667	777.166	798.886				0.0661464	0.102503	1374	375
			1373	22.8833	6.65618	6.62343	22.8833	777.573	752.523				0.129334	0.184906	1375	376
			1374	22.9	6.6567	6.67408	22.9	777.981	791.617				0.012548	0.0781693	1376	377
			1375	22.9167	6.65723	6.72731	22.9167	778.388	834.896				-0.0309757	0.0342035	1377	378
			1376	22.9333	6.65775	6.63298	22.9333	778.795	759.74				-0.031918	0.0229638	1378	379
			1377	22.95	6.65827	6.83008	22.95	779.202	925.266				0.127018	0.166517	1379	380
			1378	22.9667	6.65879	6.61547	22.9667	779.608	746.555				0.118682	0.17988	1380	381
			1379	22.9833	6.65931	6.64357	22.9833	780.014	767.828				-0.011747	0.0782159	1381	382
			1380	23	6.65983	6.58281	23	780.42	722.564				-0.02511	0.0453491	1382	383
			1381	23.0167	6.66035	6.64681	23.0167	780.825	770.324				0.0980106	0.163225	1383	384
			1382	23.0333	6.66087	6.7397	23.0333	781.23	845.305				-0.112106	-0.0350369	1384	385
			1383	23.05	6.66139	6.75326	23.05	781.635	856.845				0.194156	0.218155	1385	386
			1384	23.0667	6.6619	6.67156	23.0667	782.039	789.627				-0.0424005	0.0538546	1386	387
			1385	23.0833	6.66242	6.75582	23.0833	782.443	859.048				0.049879	0.111574	1387	388
			1386	23.1	6.66294	6.74538	23.1	782.847	850.125				0.0242416	0.0983806	1388	389
			1387	23.1167	6.66345	6.63647	23.1167	783.25	762.4				-0.0591964	0.0221244	1389	390
			1388	23.1333	6.66397	6.75319	23.1333	783.653	856.784				0.0478817	0.0961335	1390	391
			1389	23.15	6.66448	6.83963	23.15	784.055	934.139				-0.0272302	0.0396595	1391	392
			1390	23.1667	6.66499	6.66003	23.1667	784.457	780.573				0.175446	0.228853	1392	393
			1391	23.1833	6.6655	6.65465	23.1833	784.858	776.389				0.0132945	0.105932	1393	394
			1392	23.2	6.66601	6.68904	23.2	785.26	803.551				0.0823113	0.183152	1394	395
			1393	23.2167	6.66652	6.64411	23.2167	785.66	768.243				-0.0625741	0.0497885	1395	396
			1394	23.2333	6.66703	6.53667	23.2333	786.06	689.985				0.10011	0.180023	1396	397
			1395	23.25	6.66754	6.62903	23.25	786.46	756.75				0.100604	0.208604	1397	398
			1396	23.2667	6.66805	6.71677	23.2667	786.859	826.147				0.0150029	0.147523	1398	399
			1397	23.2833	6.66856	6.86456	23.2833	787.258	957.722				-0.0600938	0.0655014	1399	400
			1398	23.3	6.66906	6.70709	23.3	787.657	818.188				0.131889	0.23704	1400	401
			1399	23.3167	6.66957	6.57777	23.3167	788.055	718.931				0.023554	0.155604	1401	402
			1400	23.3333	6.67007	6.59315	23.3333	788.452	730.079				0.0141525	0.146355	1402	403
			1401	23.35	6.67057	6.61042	23.35	788.849	742.798				-0.0976968	0.0354541	1403	404
			1402	23.3667	6.67108	6.80771	23.3667	789.245	904.793				-0.0718022	0.010332	1404	405
			1403	23.3833	6.67158	6.63765	23.3833	789.641	763.299				0.170455	0.249928	1405	406
			1404	23.4	6.67208	6.77306	23.4	790.036	873.986				0.00996357	0.115799	1406	407
			1405	23.4167	6.67258	6.56279	23.4167	790.431	708.244				0.0347505	0.15995	1407	408
			1406	23.4333	6.67308	6.69103	23.4333	790.825	805.154				-0.0868836	0.0178346	1408	409
			1407	23.45	6.67357	6.7314	23.45	791.219	838.316				0.131306	0.21746	1409	410
			1408	23.4667	6.67407	6.65365	23.4667	791.612	775.613				-0.0397958	0.0812353	1410	411
			1409	23.4833	6.67457	6.60259	23.4833	792.004	736.999				0.0244047	0.128151	1411	412
			1410	23.5	6.67506	6.70635	23.5	792.396	817.582				-0.105972	0.00411583	1412	413
			1411	23.5167	6.67556	6.72981	23.5167	792.787	836.987				-0.111021	-0.037284	1413	414
			1412	23.5333	6.67605	6.71439	23.5333	793.178	824.185				-0.0993704	-0.055541	1414	415
			1413	23.55	6.67654	6.70326	23.55	793.568	815.061				-0.0281851	0.00169899	1415	416
			1414	23.5667	6.67703	6.69233	23.5667	793.958	806.197				-0.0440577	-0.0176984	1416	417
			1415	23.5833	6.67752	6.73929	23.5833	794.347	844.957				0.143863	0.145608	1417	418
			1416	23.6	6.67801	6.65158	23.6	794.735	774.01				-0.00339151	0.0516014	1418	419
			1417	23.6167	6.6785	6.68398	23.6167	795.122	799.492				0.0185753	0.0807137	1419	420
			1418	23.6333	6.67898	6.7423	23.6333	795.509	847.504				-0.0662063	0.00233997	1420	421
			1419	23.65	6.67947	6.94597	23.65	795.896	1038.95				0.0663072	0.108958	1421	422
			1420	23.6667	6.67995	6.78959	23.6667	796.281	888.549				0.0181994	0.0729772	1422	423
			1421	23.6833	6.68044	6.90792	23.6833	796.666	1000.17				-0.0871183	-0.0283528	1423	424
			1422	23.7	6.68092	6.71713	23.7	797.05	826.443				0.00328105	0.0337058	1424	425
			1423	23.7167	6.6814	6.76771	23.7167	797.434	869.317				-0.0995662	-0.069104	1425	426
			1424	23.7333	6.68188	6.77151	23.7333	797.817	872.625				-0.00995447	0.00218945	1426	427
			1425	23.75	6.68236	6.72849	23.75	798.199	835.888				0.0233523	0.0472557	1427	428
			1426	23.7667	6.68284	6.63102	23.7667	798.58	758.253				0.0988706	0.13436	1428	429
			1427	23.7833	6.68331	6.81615	23.7833	798.961	912.464				-0.0697979	-0.0215624	1429	430
			1428	23.8	6.68379	6.77276	23.8	799.341	873.72				0.0315592	0.066435	1430	431
			1429	23.8167	6.68426	6.72772	23.8167	799.72	835.237				0.0997498	0.151663	1431	432
			1430	23.8333	6.68473	6.61115	23.8333	800.099	743.335				0.17002	0.240924	1432	433
			1431	23.85	6.68521	6.76461	23.85	800.476	866.628				-0.0722749	0.0346738	1433	434
			1432	23.8667	6.68568	6.6156	23.8667	800.853	746.649				-0.233176	-0.164307	1434	435
			1433	23.8833	6.68615	6.61799	23.8833	801.229	748.436				-0.0313174	-0.0211335	1435	436
			1434	23.9	6.68662	6.6394	23.9	801.605	764.633				0.0647758	0.0796481	1436	437
			1435	23.9167	6.68708	6.44813	23.9167	801.979	631.521				0.00520511	0.0560824	1437	438
			1436	23.9333	6.68755	6.63431	23.9333	802.353	760.753				-0.0283908	0.00963585	1438	439
			1437	23.95	6.68801	6.6762	23.95	802.726	793.297				0.0517941	0.0808977	1439	440
			1438	23.9667	6.68848	6.76697	23.9667	803.098	868.676				-0.126077	-0.0821151	1440	441
			1439	23.9833	6.68894	6.62049	23.9833	803.469	750.313				0.124539	0.132104	1441	442
			1440	24	6.6894	6.6894	24	803.84	803.84				0.191936	0.237075	1442	443
													0.0954305	0.189398	1443	444
													-0.0425401	0.0580234	1444	445
													-0.149199	-0.0620285	1445	446
													0.0262321	0.0698589	1446	447
													0.180011	0.239968	1447	448
													-0.0837792	0.0329573	1448	449
													-0.0053221	0.0595584	1449	450
													0.0757917	0.156373	1450	451
													0.0915896	0.190621	1451	452
													-0.0539982	0.0675722	1452	453
													0.0356359	0.127724	1453	454
													0.113506	0.208512	1454	455
													-0.0841093	0.0370501	1455	456
													0.220929	0.304106	1456	457
													0.0691581	0.222862	1457	458
													0.0351628	0.201791	1458	459
													-0.0506855	0.10201	1459	460
													0.0764895	0.200721	1460	461
													0.0120431	0.158043	1461	462
													0.106343	0.263083	1462	463
													-0.115128	0.0659961	1463	464
													-0.10045	0.0301182	1464	465
													-0.0909868	0.00403862	1465	466
													0.058668	0.128553	1466	467
													-0.212957	-0.112924	1467	468
													-0.11787	-0.0839941	1468	469
													0.0141317	0.0236332	1469	470
													0.0609041	0.0798617	1470	471
													0.0312434	0.0617991	1471	472
													-0.079772	-0.0357434	1472	473
													0.120041	0.146513	1473	474
													0.0237735	0.0890894	1474	475
													-0.122819	-0.0634419	1475	476
													0.161228	0.189073	1476	477
													0.172079	0.257905	1477	478
													0.0957269	0.224893	1478	479
													-0.0629246	0.0638849	1479	480
													0.016054	0.12145	1480	481
													-0.0613296	0.0515439	1481	482
													0.0397642	0.135556	1482	483
													-0.0207324	0.0730806	1483	484
													-0.0215092	0.0808104	1484	485
													-0.041164	0.0523838	1485	486
													-0.118408	-0.0450739	1486	487
													0.119377	0.157669	1487	488
													0.0559368	0.143094	1488	489
													-0.0352395	0.0662003	1489	490
													0.121347	0.191705	1490	491
													0.081634	0.188641	1491	492
													0.0625642	0.186475	1492	493
													0.000681349	0.146974	1493	494
													0.198998	0.313743	1494	495
													0.125497	0.294764	1495	496
													0.00603329	0.206416	1496	497
													-0.0116481	0.188087	1497	498
													-0.148898	0.0261735	1498	499
													0.107725	0.237017	1499	500
													-0.0135748	0.154965	1500	501
													-0.0992719	0.0523277	1501	502
													0.206837	0.330685	1502	503
													-0.0984894	0.0859996	1503	504
													-0.0720437	0.0795618	1504	505
													0.152361	0.280177	1505	506
													-0.0387523	0.127034	1506	507
													0.0998651	0.246578	1507	508
													-0.113938	0.0619634	1508	509
													-0.0185199	0.120614	1509	510
													-0.101504	0.0366091	1510	511
													-0.076996	0.0160189	1511	512
													-0.0624208	0.00962123	1512	513
													0.0278842	0.089179	1513	514
													0.0928481	0.18259	1514	515
													0.0958597	0.209415	1515	516
													-0.0361993	0.0947363	1516	517
													-0.166491	-0.0531991	1517	518
													0.127279	0.195868	1518	519
													0.0528727	0.167944	1519	520
													-0.0877249	0.0314721	1520	521
													0.00601684	0.105567	1521	522
													0.0324308	0.121397	1522	523
													-0.0428638	0.0545529	1523	524
													-0.0530419	0.0313442	1524	525
													0.0128836	0.0881953	1525	526
													-0.166299	-0.09295	1526	527
													-0.197109	-0.161003	1527	528
													0.0696644	0.0372998	1528	529
													0.118245	0.143136	1529	530
													0.0602159	0.105715	1530	531
													-0.186412	-0.121969	1531	532
													0.108576	0.102349	1532	533
													-0.0368368	0.0131694	1533	534
													0.221131	0.264479	1534	535
													-0.101697	0.000551563	1535	536
													0.195486	0.266513	1536	537
													0.055139	0.166353	1537	538
													0.0305369	0.163198	1538	539
													-0.0124841	0.110505	1539	540
													-0.169693	-0.0499448	1540	541
													0.0515233	0.119196	1541	542
													-0.159589	-0.0729442	1542	543
													0.0948861	0.127332	1543	544
													-0.0449534	0.0329391	1544	545
													0.0179056	0.0889401	1545	546
													0.00189796	0.0792758	1546	547
													0.074799	0.136905	1547	548
													-0.0856495	0.00953918	1548	549
													0.100908	0.17165	1549	550
													0.136968	0.233794	1550	551
													0.0292832	0.155005	1551	552
													0.0518915	0.174651	1552	553
													-0.177616	-0.0398754	1553	554
													0.0703095	0.161513	1554	555
													0.033336	0.137517	1555	556
													-0.0389726	0.0748464	1556	557
													0.0772071	0.179339	1557	558
													-0.0915965	0.0374706	1558	559
													0.075122	0.184042	1559	560
													-0.0410126	0.0868101	1560	561
													0.121119	0.231919	1561	562
													-0.112896	0.034022	1562	563
													-0.163429	-0.0529201	1563	564
													0.0717681	0.123348	1564	565
													-0.0575224	0.0498439	1565	566
													-0.0257373	0.0416306	1566	567
													-0.0802931	-0.0141554	1567	568
													0.0660772	0.105192	1568	569
													0.094114	0.157242	1569	570
													-0.274994	-0.182063	1570	571
													-0.136714	-0.137314	1571	572
													0.108003	0.0944307	1572	573
													0.0827102	0.105048	1573	574
													0.0126832	0.0682951	1574	575
													0.0211355	0.0645608	1575	576
													0.113303	0.1704	1576	577
													0.0463751	0.129966	1577	578
													-0.167923	-0.0768506	1578	579
													-0.0512052	-0.00736282	1579	580
													0.0410432	0.076142	1580	581
													-0.218241	-0.167235	1581	582
													-0.146846	-0.156666	1582	583
													0.0619549	0.0267529	1583	584
													-0.185663	-0.201408	1584	585
													0.0137635	-0.0480129	1585	586
													-0.0733896	-0.115375	1586	587
													0.0752451	0.0212848	1587	588
													-0.0734939	-0.0953258	1588	589
													0.0511494	0.000384057	1589	590
													0.0650141	0.0356669	1590	591
													-0.177107	-0.180624	1591	592
													0.0180001	-0.0384898	1592	593
													0.00410305	-0.029391	1593	594
													-0.00169561	-0.0400301	1594	595
													0.0353445	0.0134517	1595	596
													0.00897353	-0.00566613	1596	597
													-0.0328902	-0.0344206	1597	598
													0.0390449	0.0258149	1598	599
													-0.0763307	-0.0804716	1599	600
													-0.0295596	-0.0628397	1600	601
													-0.0881482	-0.11008	1601	602
													-0.12538	-0.16731	1602	603
													-0.0226672	-0.0919686	1603	604
													0.0267214	-0.0194192	1604	605
													0.0599478	0.0132338	1605	606
													-0.0240574	-0.0515647	1606	607
													0.199074	0.164882	1607	608
													0.0350345	0.052927	1608	609
													0.0257624	0.0525248	1609	610
													-0.0148021	0.0101523	1610	611
													-0.0674548	-0.0522872	1611	612
													-0.0401803	-0.0338525	1612	613
													0.0450099	0.0343554	1613	614
													0.0759245	0.0819909	1614	615
													-0.0610599	-0.0324241	1615	616
													-0.0992353	-0.0763592	1616	617
													-0.056154	-0.0582635	1617	618
													-0.00223825	-0.0178978	1618	619
													0.00851499	-0.00584982	1619	620
													0.0316076	0.0290495	1620	621
													0.168074	0.177122	1621	622
													0.117958	0.158906	1622	623
													0.069937	0.138904	1623	624
													0.0229192	0.103322	1624	625
													-0.106952	-0.0337171	1625	626
													0.106933	0.139018	1626	627
													0.0393736	0.106328	1627	628
													0.0609321	0.109373	1628	629
													-0.0300722	0.0559318	1629	630
													-0.0121203	0.0345891	1630	631
													0.0249408	0.0848186	1631	632
													0.0873987	0.165282	1632	633
													0.0565699	0.145899	1633	634
													0.0262146	0.138535	1634	635
													-0.0410914	0.0576167	1635	636
													0.0142115	0.105531	1636	637
													-0.107005	-0.0151127	1637	638
													0.239247	0.287535	1638	639
													-0.0692451	0.0544816	1639	640
													-0.0751901	0.0209607	1640	641
													0.0928745	0.153318	1641	642
													0.0148969	0.0933916	1642	643
													0.148568	0.235151	1643	644
													-0.201308	-0.0707435	1644	645
													-0.00289983	0.038479	1645	646
													-0.153633	-0.107156	1646	647
													0.00891133	0.0229271	1647	648
													0.0848977	0.116809	1648	649
													-0.134189	-0.083833	1649	650
													0.0465217	0.0649837	1650	651
													0.12898	0.165991	1651	652
													0.0181339	0.0956442	1652	653
													-0.118229	-0.0431932	1653	654
													-0.109048	-0.0657438	1654	655
													-0.0547866	-0.0409074	1655	656
													-0.0925238	-0.0922942	1656	657
													-0.084361	-0.10685	1657	658
													0.0137727	-0.0235526	1658	659
													0.0702227	0.0393022	1659	660
													-0.108155	-0.0949112	1660	661
													0.0306808	0.0024263	1661	662
													0.0461161	0.0417032	1662	663
													0.202619	0.215797	1663	664
													0.0737884	0.133381	1664	665
													-0.0730266	0.010649	1665	666
													0.101942	0.127276	1666	667
													-0.188602	-0.109509	1667	668
													0.104345	0.118712	1668	669
													0.0112454	0.0603993	1669	670
													-0.192894	-0.148566	1670	671
													0.0381182	0.0324389	1671	672
													0.136987	0.161907	1672	673
													-0.108996	-0.0578027	1673	674
													0.0994385	0.117713	1674	675
													-0.0250657	0.0260371	1675	676
													0.0516865	0.105985	1676	677
													0.0346958	0.0879678	1677	678
													0.0922928	0.167601	1678	679
													0.144256	0.24031	1679	680
													0.0386985	0.162349	1680	681
													-0.214445	-0.0942575	1681	682
													0.0647585	0.114227	1682	683
													-0.0231413	0.0554794	1683	684
													0.000362311	0.0592563	1684	685
													0.07601	0.134248	1685	686
													-0.152383	-0.0812113	1686	687
													-0.198711	-0.16195	1687	688
													-0.0152093	-0.0313399	1688	689
													-0.155001	-0.170658	1689	690
													-0.0495846	-0.0852303	1690	691
													-0.0139773	-0.0483932	1691	692
													-0.042121	-0.0729198	1692	693
													0.0840541	0.0421857	1693	694
													-0.161972	-0.164802	1694	695
													-0.0864026	-0.133984	1695	696
													-0.0114881	-0.0828805	1696	697
													-0.0527256	-0.126799	1697	698
													-0.0178644	-0.090181	1698	699
													-0.0908068	-0.14546	1699	700
													-0.143863	-0.252733	1700	701
													-0.090317	-0.222342	1701	702
													0.0276967	-0.115746	1702	703
													-0.0657887	-0.183346	1703	704
													0.078593	-0.0562534	1704	705
													-0.0941043	-0.193931	1705	706
													0.087217	-0.0199366	1706	707
													0.118739	0.0273051	1707	708
													0.126469	0.0747899	1708	709
													-0.0449989	-0.0694754	1709	710
													-0.0748225	-0.0956145	1710	711
													-0.0195241	-0.0758868	1711	712
													0.034598	-0.0239322	1712	713
													-0.0892391	-0.146695	1713	714
													-0.0734424	-0.152602	1714	715
													0.0804713	0.0073819	1715	716
													0.0513456	-0.00490021	1716	717
													0.0916915	0.0449382	1717	718
													-0.101287	-0.120014	1718	719
													0.103737	0.0515152	1719	720
													0.0450533	0.0275609	1720	721
													0.00158717	-0.0129449	1721	722
													-0.119294	-0.135443	1722	723
													0.068662	0.0324431	1723	724
													-0.0380285	-0.0545807	1724	725
													-0.156591	-0.191928	1725	726
													0.0828777	0.0103758	1726	727
													-0.0909023	-0.1302	1727	728
													0.0470151	-0.0257102	1728	729
													0.186903	0.148621	1729	730
													-0.0297468	-0.0174949	1730	731
													0.0620847	0.0656987	1731	732
													-0.0464191	-0.0384963	1732	733
													-0.04038	-0.0521646	1733	734
													0.0849444	0.0873075	1734	735
													-0.00744067	0.00382566	1735	736
													-0.0955259	-0.0904763	1736	737
													-0.131229	-0.144392	1737	738
													-0.0221591	-0.0719397	1738	739
													0.0748826	0.0427706	1739	740
													0.0897499	0.0636934	1740	741
													0.0898135	0.0804575	1741	742
													0.060012	0.0797693	1742	743
													0.0119249	0.0424	1743	744
													-0.0899344	-0.0849269	1744	745
													0.151899	0.143534	1745	746
													-0.0791442	-0.0389065	1746	747
													0.0429503	0.0464677	1747	748
													0.0463576	0.0676313	1748	749
													-0.220457	-0.196493	1749	750
													-0.119775	-0.142318	1750	751
													-0.0499011	-0.0972907	1751	752
													0.0124783	-0.053434	1752	753
													0.0458203	-0.00685427	1753	754
													-0.0717741	-0.113901	1754	755
													0.0816029	0.017899	1755	756
													-0.0131041	-0.0512149	1756	757
													0.0848492	0.0317678	1757	758
													-0.10369	-0.139021	1758	759
													0.086518	0.0182866	1759	760
													0.0131618	-0.00928867	1760	761
													0.132998	0.109576	1761	762
													-0.024742	-0.0188435	1762	763
													-0.115711	-0.116345	1763	764
													0.163845	0.121386	1764	765
													0.0670925	0.0839507	1765	766
													0.248991	0.274772	1766	767
													0.0677111	0.170492	1767	768
													0.142865	0.239201	1768	769
													-0.0341196	0.0870237	1769	770
													0.0663706	0.162908	1770	771
													0.11251	0.218549	1771	772
													-0.0728276	0.0494693	1772	773
													-0.181781	-0.084981	1773	774
													0.0592761	0.0993482	1774	775
													0.0755632	0.142143	1775	776
													0.0308612	0.114358	1776	777
													-0.0221791	0.0614049	1777	778
													-0.0156005	0.0514457	1778	779
													-0.0125486	0.055069	1779	780
													-0.0664837	0.00307355	1780	781
													0.0231924	0.0732245	1781	782
													-0.0155347	0.0394357	1782	783
													0.0171514	0.069048	1783	784
													-0.014004	0.0435913	1784	785
													-0.0977829	-0.0553462	1785	786
													-0.0431363	-0.0252377	1786	787
													-0.100253	-0.0809168	1787	788
													-0.120013	-0.125165	1788	789
													-0.016893	-0.0619788	1789	790
													-0.120571	-0.151785	1790	791
													0.00695989	-0.0604201	1791	792
													-0.0670071	-0.114085	1792	793
													0.193698	0.124563	1793	794
													-0.0249113	-0.0203124	1794	795
													-0.099436	-0.105517	1795	796
													-0.102953	-0.131624	1796	797
													0.188706	0.130147	1797	798
													-0.00485687	-0.00712112	1798	799
													-0.11282	-0.119446	1799	800
													0.0292996	-0.0241267	1800	801
													0.0260044	0.00729535	1801	802
													0.112955	0.0795686	1802	803
													0.0106735	0.0165418	1803	804
													0.0133394	0.0164408	1804	805
													-0.036366	-0.0342714	1805	806
													-0.0254867	-0.0224285	1806	807
													0.000585935	-0.0108961	1807	808
													0.00244392	-0.00100626	1808	809
													-0.0291861	-0.0375307	1809	810
													0.190874	0.173946	1810	811
													0.0292789	0.0660916	1811	812
													0.0331198	0.0725002	1812	813
													-0.0454798	-0.00281583	1813	814
													-0.106772	-0.0920692	1814	815
													0.00730256	-0.00187351	1815	816
													0.0237141	0.0141185	1816	817
													-0.0802847	-0.0727742	1817	818
													-0.150187	-0.166989	1818	819
													-0.144641	-0.203159	1819	820
													-0.144574	-0.220795	1820	821
													0.0760233	-0.0341236	1821	822
													-0.00322884	-0.0750985	1822	823
													-0.00472029	-0.067753	1823	824
													-0.0517479	-0.104585	1824	825
													0.0737634	0.00719789	1825	826
													-0.132949	-0.180427	1826	827
													0.0366349	-0.0566952	1827	828
													-0.074636	-0.137528	1828	829
													0.0335364	-0.047571	1829	830
													0.168295	0.0875016	1830	831
													0.0384266	0.0186002	1831	832
													-0.247383	-0.25936	1832	833
													0.0725128	-0.00426044	1833	834
													-0.100364	-0.14136	1834	835
													0.0138247	-0.0707714	1835	836
													-0.0731143	-0.139079	1836	837
													0.0671915	-0.00292662	1837	838
													-0.0266627	-0.0833284	1838	839
													0.017888	-0.0351513	1839	840
													0.142543	0.076378	1840	841
													-0.125354	-0.13932	1841	842
													0.159311	0.101291	1842	843
													-0.276308	-0.288394	1843	844
													0.0406417	-0.0563489	1844	845
													-0.0686205	-0.141935	1845	846
													0.00102918	-0.088599	1846	847
													0.00826519	-0.0831233	1847	848
													0.0503202	-0.0277245	1848	849
													-0.047242	-0.106828	1849	850
													-0.0927331	-0.156615	1850	851
													0.0360582	-0.0619517	1851	852
													0.0658886	-0.0153226	1852	853
													-0.12628	-0.179868	1853	854
													0.0279642	-0.0787104	1854	855
													0.0474783	-0.0420025	1855	856
													0.0983406	0.0320835	1856	857
													-0.11294	-0.152506	1857	858
													-0.168898	-0.238058	1858	859
													0.0963573	-0.02296	1859	860
													-0.093711	-0.180134	1860	861
													0.144853	0.0422728	1861	862
													0.0151333	-0.0436076	1862	863
													-0.0750029	-0.142035	1863	864
													0.148201	0.0721648	1864	865
													-0.0121779	-0.0494882	1865	866
													-0.0629607	-0.105002	1866	867
													-0.0613789	-0.125226	1867	868
													0.215272	0.137579	1868	869
													-0.0207035	-0.0270274	1869	870
													-0.0101379	-0.0256542	1870	871
													0.123487	0.0976911	1871	872
													-0.00640206	0.00114437	1872	873
													0.0376451	0.0359812	1873	874
													0.00271084	-0.00158013	1874	875
													-0.015985	-0.018204	1875	876
													-0.145034	-0.15333	1876	877
													0.0980954	0.0548123	1877	878
													-0.0744389	-0.0918549	1878	879
													0.0910253	0.0426362	1879	880
													-0.0160001	-0.0293364	1880	881
													0.0896615	0.0682764	1881	882
													0.0295995	0.0399649	1882	883
													0.0419924	0.0467124	1883	884
													-0.0309706	-0.0172564	1884	885
													-0.0516759	-0.0478392	1885	886
													-0.00802342	-0.014122	1886	887
													-0.0507227	-0.0791833	1887	888
													-0.0305046	-0.0612639	1888	889
													-0.0649833	-0.101639	1889	890
													-0.0777559	-0.12592	1890	891
													-0.0386739	-0.120094	1891	892
													0.0518177	-0.0274862	1892	893
													0.11763	0.0548874	1893	894
													-0.00645512	-0.026581	1894	895
													0.102395	0.0692037	1895	896
													-0.146953	-0.145688	1896	897
													-0.0894618	-0.137338	1897	898
													-0.0429377	-0.11705	1898	899
													0.0239345	-0.046796	1899	900
													-0.00314829	-0.0676162	1900	901
													0.0244991	-0.0293115	1901	902
													0.0543058	-0.00019263	1902	903
													0.144892	0.108407	1903	904
													0.106797	0.100975	1904	905
													-0.221015	-0.192706	1905	906
													-0.102461	-0.161863	1906	907
													-0.0563708	-0.126191	1907	908
													0.109573	0.0396686	1908	909
													0.00830311	-0.0327137	1909	910
													0.149315	0.10251	1910	911
													0.0596414	0.0475163	1911	912
													-0.171021	-0.162774	1912	913
													-0.0820483	-0.113612	1913	914
													-0.0668582	-0.130435	1914	915
													0.114868	0.0412404	1915	916
													-0.0150713	-0.0600647	1916	917
													-0.0161792	-0.0666831	1917	918
													-0.0815377	-0.135135	1918	919
													0.0224877	-0.0369998	1919	920
													0.0656238	0.00688714	1920	921
													0.0368529	-0.0100859	1921	922
													-0.0240538	-0.0451865	1922	923
													-0.173992	-0.21742	1923	924
													-0.01272	-0.0838994	1924	925
													-0.0709365	-0.156712	1925	926
													-0.134862	-0.21554	1926	927
													0.107079	-0.0239415	1927	928
													-0.0767239	-0.14872	1928	929
													0.0885791	-0.00841132	1929	930
													0.152673	0.0856767	1930	931
													-0.058543	-0.0837597	1931	932
													-0.0722707	-0.128595	1932	933
													-0.0235421	-0.100167	1933	934
													-0.0574474	-0.140631	1934	935
													0.0744994	-0.0122872	1935	936
													-0.143553	-0.210042	1936	937
													0.0729553	-0.0251776	1937	938
													0.0212916	-0.0563797	1938	939
													0.0519756	-0.00386701	1939	940
													0.0594624	0.0137142	1940	941
													-0.2559	-0.28206	1941	942
													0.0847115	-0.0245954	1942	943
													0.155202	0.0772909	1943	944
													0.207738	0.1772	1944	945
													0.195621	0.207209	1945	946
													0.0436088	0.101386	1946	947
													0.147966	0.209253	1947	948
													0.072339	0.161695	1948	949
													-0.102384	-0.0122647	1949	950
													0.0660107	0.113747	1950	951
													-0.160481	-0.0939098	1951	952
													0.118854	0.139715	1952	953
													0.0428937	0.0865349	1953	954
													-0.074012	-0.0185274	1954	955
													0.0243857	0.0542494	1955	956
													-0.120957	-0.0807811	1956	957
													0.0624285	0.0646678	1957	958
													0.136907	0.156538	1958	959
													-0.0857893	-0.0228269	1959	960
													0.0795542	0.106118	1960	961
													0.00258631	0.0307836	1961	962
													-0.0556266	-0.0281843	1962	963
													0.0119055	0.022064	1963	964
													0.143933	0.16907	1964	965
													0.00337768	0.0540134	1965	966
													-0.0264362	0.0379091	1966	967
													0.0125571	0.0568597	1967	968
													0.0311997	0.0775337	1968	969
													0.0459701	0.0967777	1969	970
													-0.0522669	0.0149553	1970	971
													-0.0379132	0.0170977	1971	972
													-0.104221	-0.0767233	1972	973
													-0.097536	-0.107149	1973	974
													0.00444335	-0.0221534	1974	975
													-0.133493	-0.141311	1975	976
													-0.00387314	-0.054041	1976	977
													0.112114	0.0674289	1977	978
													-0.0201614	-0.0254552	1978	979
													-0.011536	-0.0303212	1979	980
													0.0345275	0.00694326	1980	981
													-0.0897128	-0.108613	1981	982
													0.0530071	0.00635801	1982	983
													0.102518	0.0830906	1983	984
													0.116662	0.133485	1984	985
													-0.0251284	0.00956216	1985	986
													0.0474462	0.0821153	1986	987
													0.17855	0.219372	1987	988
													0.145968	0.228056	1988	989
													0.0726524	0.179461	1989	990
													-0.00479211	0.114095	1990	991
													0.00732854	0.107595	1991	992
													0.096117	0.189254	1992	993
													0.269162	0.379349	1993	994
													-0.0458065	0.134413	1994	995
													0.00541154	0.15874	1995	996
													0.000177724	0.147564	1996	997
													0.0651751	0.202467	1997	998
													0.0187332	0.167753	1998	999
													0.0411368	0.185303	1999	1000
[truncated: 440 more rows]
